# Supplementary material for: No Clinically Relevant Effect of Heart Rate Increase and Heart Rate Recovery During Exercise on Cardiovascular Disease: A Mendelian Randomization Analysis
Source: Front Genet. 2021 Feb 18;12:569323. doi: 10.3389/fgene.2021.569323 (PMC7931909; doi:10.3389/fgene.2021.569323)
Supplement: Supplementary file 3 [file Table_1.xlsx]

## Sheet: ST1
Supplementary Table 1: Lookup of 15 genetic variants (N=14 SNVs from Ramirez et al. (2018), and N=1 SNV from Verweij et al. (2018)) significantly associated with HRI in GWASs for CV risk and ACM, and in the summary statistics for CAD, AF and IS.
Information on SNVs							HRI replication GWAS				PMID	CV GWAS			ACM GWAS			CAD GWAS			IS GWAS			AF GWAS
Locus	SNV	CHR	BP	EA	AA	EAF	P	BETA	SE	F		P	BETA	SE	P	BETA	SE	P	BETA	SE	P	BETA	SE	P	BETA	SE
RNF220	rs272564	1	45012273	A	C	0.714752	1.1e-08	0.619	0.108	32.8499	29769521	0.52	-0.000366736	0.000575044	0.44	0.000395351	0.000511556	0.04896	-0.0122	0.0062	0.04303	-0.0212	0.0105	0.9848	0.0001	0.0074
CCDC141	rs10497529	2	179839888	G	A	0.97105	0.00091	-0.86	0.259	11.0255	29769521	0.37	-0.00120055	0.00134349	0.56	0.000688302	0.00119411	0.3484	0.0135	0.0144	0.01957	-0.0659	0.0282	0.04705	-0.0376	0.0189
SCN10A	rs7433723	3	38784957	G	A	0.41409	0.00074	-0.333	0.099	11.314	29769521	0.00062	-0.0017818	0.000520665	0.013	0.0011519	0.000463171	0.01023	0.0147	0.0057	0.6957	-0.0037	0.0094	1.632e-19	-0.0614	0.0068
SNCA1P	rs4836027	5	121866990	T	C	0.667016	1.2e-08	0.599	0.105	32.5443	29769521	0.28	0.000608043	0.000559548	0.4	-0.000417038	0.000497851	0.2728	0.0067	0.0061	0.8345	-0.0021	0.0099	0.0007977	-0.0243	0.0073
PPIL1	rs236352	6	36817113	A	G	0.345319	9.4e-05	0.401	0.103	15.157	29769521	0.16	0.000759555	0.000544837	0.33	0.00047477	0.000484675	0.04124	0.012	0.0059	0.3042	-0.01	0.0097	0.08847	-0.0119	0.007
CAV2	rs28495552	7	116113744	C	G	0.470573	1.7e-06	-0.467	0.097	23.1788	29769521	0.03	-0.00111564	0.00051287	0.44	-0.000349112	0.000456156	0.008523	-0.0148	0.0056	0.02215	-0.0211	0.0092	3.188e-42	0.0901	0.0066
RP1L1	rs58065122	8	10526186	G	A	0.610179	0.0029	-0.294	0.099	8.8191	29769521	0.36	-0.000482761	0.000523873	0.52	-0.00029823	0.000466014	0.978	-0.0002	0.006	0.4805	-0.0066	0.0094	0.006566	-0.0185	0.0068
PAX2	rs11190709	10	102552663	G	A	0.100986	2.7e-08	0.852	0.153	31.0096	29769521	0.38	0.000720744	0.000819428	0.42	-0.00058953	0.000729205	0.2674	-0.0105	0.0095	0.02759	-0.0333	0.0151	0.1806	0.0146	0.0109
SOX5	rs4246224	12	24784139	G	A	0.856391	5.4e-06	-0.615	0.135	20.7531	29769521	0.16	0.000996201	0.000716152	0.2	0.000819668	0.000637217	0.833	-0.0016	0.0077	0.3498	0.012	0.0128	2.968e-25	0.0988	0.0095
SYT10	rs1343676	12	33537387	T	C	0.484031	3.1e-05	-0.404	0.097	17.3468	29769521	0.062	-0.000958802	0.000513441	0.5	0.000310381	0.000456753	0.3991	-0.0048	0.0056	0.5188	-0.0059	0.0091	4.526e-05	0.0271	0.0066
HMGA2	rs1480470	12	66412130	A	G	0.363874	0.0033	0.294	0.1	8.6436	29769521	0.8	0.000138728	0.00053466	0.39	0.000404977	0.000475426	0.7149	-0.0021	0.0058	0.01897	0.0226	0.0097	0.4444	0.0053	0.0069
RGS6	rs17180489	14	72885471	G	C	0.860579	0.0066	-0.373	0.137	7.4127	29497042	0.42	-0.000580788	0.000725725	0.99	-6.53209e-06	0.000645376	0.8394	0.0019	0.0092	0.002936	0.0547	0.0184	0.1154	-0.0172	0.0109
MCTP2	rs12906962	15	95312071	T	C	0.65713	1.1e-05	0.461	0.105	19.2763	29769521	0.71	-0.000205166	0.000553215	0.46	0.000360301	0.000492072	0.09129	-0.0103	0.0061	0.9124	0.0011	0.0099	0.3299	0.007	0.0072
TCF4	rs1125313	18	52859261	A	C	0.479396	0.00013	-0.375	0.098	14.6423	29769521	0.09	-0.000872156	0.000514345	0.34	0.00043729	0.000457498	0.1823	-0.0075	0.0057	0.1028	0.0153	0.0094	0.1571	-0.0095	0.0067
POP4	rs7255293	19	30104198	A	G	0.589683	0.00034	0.352	0.098	12.9013	29769521	0.44	0.000403178	0.000521553	0.049	0.000911546	0.000463892	0.1686	0.008	0.0058	0.09938	0.0155	0.0094	0.03228	-0.0148	0.0069
Displayed are the beta estimates and SEs used to weight them in our MR analysis.
AA, Alternate Allele; ACM, all-cause mortality; AF, atrial fibrillation; BETA, Effect size in beats per minute; BP, Base Pair; CAD, coronary artery disease; CHR, Chromosome; CV, cardiovascular; EA, Effect allele; F, F-statistic; GWAS, genome-wide association study; HRI, heart rate increase; IS, ischemic stroke; IV, instrumental variable; P, P-value; SE, Standard Error; SNV, Single-nucleotide vari…
Weak genetic variants (F < 10) are indicated in bold and were not used as instruments.
Palindromic genetic variants with intermediate frequencies (close to 0.5) are indicated in yellow and were not used as instruments to avoid harmonisation errors.
