# Supplementary material for: No Clinically Relevant Effect of Heart Rate Increase and Heart Rate Recovery During Exercise on Cardiovascular Disease: A Mendelian Randomization Analysis
Source: Front Genet. 2021 Feb 18;12:569323. doi: 10.3389/fgene.2021.569323 (PMC7931909; doi:10.3389/fgene.2021.569323)
Supplement: Supplementary file 4 [file Table_2.xlsx]

## Sheet: ST2
Supplementary Table 2. Lookup of all 21 SNVs (N=18 SNVs from Ramirez et al. (2018), and N=3 SNVs from Verweij et al. (2018)) significantly associated with HRR in GWASs for CV risk and ACM, and in the summary statistics for CAD, AF and IS.
Information on SNVs							HRR replication GWAS				PMID	CV GWAS			ACM GWAS			CAD GWAS			IS GWAS			AF GWAS
Locus	SNP	CHR	BP	EA	AA	EAF	P	BETA	SE	F		P	BETA	SE	P	BETA	SE	P	BETA	SE	P	BETA	SE	P	BETA	SE
SERINC2	rs11589125	1	31894396	C	T	0.940961	0.16	-0.282036	0.201852	1.94893	29497042	0.66	-0.000523101	0.00119543	0.67	0.000457897	0.00106332	0.4964	0.0076	0.0112	0.3813	-0.0201	0.0229	0.4956	-0.0105	0.0154
RNF220	rs272564	1	45012273	A	C	0.714752	5e-05	0.391	0.096	16.5887	29769521	0.52	-0.000366736	0.000575044	0.44	0.000395351	0.000511556	0.04896	-0.0122	0.0062	0.04303	-0.0212	0.0105	0.9848	0.0001	0.0074
BCL11A	rs2539671	2	59879267	G	A	0.432569	0.00068	-0.297375	0.0875582	11.3906	29769521	0.34	-0.000497765	0.000518853	0.53	0.000290957	0.000461553	0.05851	0.0108	0.0057	0.5613	0.0054	0.0092	0.9294	0.0006	0.0067
BCL11A	rs1372876	2	60025963	A	C	0.398629	0.0021	-0.270935	0.0882718	9.4836	29769521	0.29	0.000560944	0.000525089	0.71	-0.000174581	0.000467057	0.2233	0.0063	0.0052	0.7395	-0.0031	0.0092	0.1638	-0.0094	0.0067
KCNH8	rs73043051	3	18883863	T	C	0.767093	0.21	-0.130497	0.10353	1.5625	29497042	0.8	-0.000154741	0.0006173	0.51	0.000360239	0.000549275	0.1651	-0.0097	0.007	0.5321	-0.0071	0.0113	0.23	0.0099	0.0082
SCN10A	rs6795970	3	38766675	A	G	0.392501	0.0056	-0.244416	0.0882328	7.68802	29769521	0.0078	-0.00139214	0.000523029	0.025	0.00104538	0.000465271	0.07857	-0.0092	0.0053	0.9584	-0.0005	0.0094	1.697e-19	0.0618	0.0068
CNTN3	rs6549649	3	74786491	G	C	0.550431	0.0015	-0.274956	0.0866715	9.99141	29769521	0.9	-6.58675e-05	0.000518072	0.68	0.000186952	0.000460759	0.1128	0.0092	0.0058	0.8927	-0.0012	0.0092	0.9424	-0.0005	0.0067
SNCA1P	rs1993875	5	121869310	G	C	0.683046	0.00018	0.352	0.094	14.0226	29769521	0.23	0.000676486	0.000561465	0.43	-0.000396355	0.000499561	0.1368	-0.0091	0.0061	0.6866	0.004	0.0098	0.001723	0.0228	0.0073
PRDM6	rs151283	5	122446619	C	A	0.714983	0.038	0.201112	0.0969587	4.29387	29497042	0.082	-0.000998483	0.00057392	0.043	-0.00103117	0.000510598	0.146	0.0091	0.0062	0.247	-0.0118	0.0102	0.6746	-0.0031	0.0073
ACHE	rs3757868	7	100482720	G	A	0.820958	1.5e-06	0.539	0.112	23.1602	29769521	0.92	-6.3353e-05	0.000663083	0.57	-0.000339151	0.000589843	0.8579	-0.0013	0.0075	0.4997	-0.0081	0.0119	0.01648	0.0204	0.0085
CAV2	rs2109514	7	116159961	G	A	0.489775	0.0028	-0.25907	0.0867399	8.8626	29769521	0.013	-0.00127508	0.000513263	0.54	-0.000282282	0.000456516	0.001291	0.0181	0.0056	0.04416	0.0183	0.0091	6.288e-47	-0.0952	0.0066
CHRM2	rs6943656	7	136639436	A	G	0.838112	0.0001	0.462	0.119	15.0727	29769521	0.69	-0.000278533	0.000706359	0.1	-0.00102939	0.000628401	0.8386	0.0015	0.0074	0.602	-0.0065	0.0125	0.4102	-0.0074	0.009
PAX2	rs4917911	10	102559421	G	A	0.100216	7.1e-07	0.673	0.136	24.4879	29769521	0.38	0.000711643	0.000816861	0.72	-0.000258463	0.000726945	0.1937	-0.0124	0.0095	0.02002	-0.0355	0.0153	0.122	0.017	0.011
SOX5	rs112630705	12	24773919	G	A	0.856113	0.00097	-0.396661	0.12	10.9451	29769521	0.16	0.00100566	0.000716182	0.2	0.000822965	0.000637243	0.8209	-0.0018	0.0077	0.3215	0.0128	0.0129	4.113e-25	0.0985	0.0095
SYT10	rs2218650	12	33734783	A	G	0.646135	1.4e-09	0.545	0.09	36.6698	29769521	0.66	0.000238616	0.000534334	0.26	0.000535948	0.00047547	0.3623	0.0053	0.0058	0.1096	0.0147	0.0092	0.2356	-0.0082	0.0069
ALG10B	rs4533105	12	38214611	T	C	0.590653	8.2e-06	0.392	0.088	19.843	29769521	0.6	0.000272234	0.000522137	0.23	0.000561573	0.000464536	0.2007	0.0075	0.0059	NA	NA	NA	0.4444	-0.0053	0.007
MED13L	rs11067773	12	116228495	T	C	0.919941	2.8e-05	0.635	0.152	17.4526	29769521	0.69	-0.000355354	0.000906099	0.49	-0.000551704	0.000805835	0.8023	-0.0025	0.0099	0.1777	-0.022	0.0163	1.787e-06	0.056	0.0117
RGS6	rs150330648	14	72844765	G	T	0.989159	0.061	0.765	0.408	3.51562	29769521	0.04	0.00500993	0.00244414	0.93	0.000187862	0.00217842	0.1878	-0.0392	0.0298	0.3469	-0.0405	0.043	0.0581	0.0565	0.0298
RGS6	rs17180489	14	72885471	G	C	0.860579	0.0075	-0.326354	0.122104	7.14028	29769521	0.42	-0.000580788	0.000725725	0.99	-6.53209e-06	0.000645376	0.8394	0.0019	0.0092	0.002936	0.0547	0.0184	0.1154	-0.0172	0.0109
MCTP2	rs12906962	15	95312071	T	C	0.65713	0.019	0.218	0.093	5.49474	29769521	0.71	-0.000205166	0.000553215	0.46	0.000360301	0.000492072	0.09129	-0.0103	0.0061	0.9124	0.0011	0.0099	0.3299	0.007	0.0072
NDUFA11	rs12974991	19	5894584	G	A	0.916261	5.2e-05	0.616	0.152	16.4238	29769521	0.31	0.00091555	0.000908996	0.75	0.000260022	0.000808628	0.0751	-0.0192	0.0108	0.6051	-0.0087	0.0169	0.5382	-0.0077	0.0125
Displayed are the beta estimates and SEs used to weight them in our MR analysis.
AA, Alternate Allele; ACM, all-cause mortality; AF, atrial fibrillation; BETA, Effect size in beats per minute; BP, Base Pair; CAD, coronary artery disease; CHR, Chromosome; CV, cardiovascular; EA, Effect allele; F, F-statistic; GWAS, genome-wide association study; HRR, heart rate recovery; IS, ischemic stroke; IV, instrumental variable; P, P-value; SE, Standard Error; SNV, Single-nucleotide vari…
Weak genetic variants (F < 10) are indicated in bold and were not used as instruments.
