# Supplementary material for: No Clinically Relevant Effect of Heart Rate Increase and Heart Rate Recovery During Exercise on Cardiovascular Disease: A Mendelian Randomization Analysis
Source: Front Genet. 2021 Feb 18;12:569323. doi: 10.3389/fgene.2021.569323 (PMC7931909; doi:10.3389/fgene.2021.569323)
Supplement: Supplementary file 5 [file Table_3.xlsx]

## Sheet: ST3
Supplementary Table 3. Lookup of all 66 SNVs (N=64 SNVs from Eppinga et al. (2016), and N=2 SNVs from Ramirez et al. (2018)) significantly associated with resting HR, in GWASs for CV risk and ACM.
Information on SNVs							Resting HR GWAS replication GWAS				PMID	CV GWAS			ACM GWAS
Locus	SNP	CHR	BP	EA	AA	EAF	P	BETA	SE	F		P	BETA	SE	P	BETA	SE
RNF207nc; ICMTn	rs145358377	1	6272136	G	GA	0.36	0.01784	-0.1823	0.077	5.58678	27798624	NA	NA	NA	NA	NA	NA
RNF220n	rs272564	1	45012273	A	C	0.28	3.302e-06	0.2706	0.0582	21.8315	27798624	0.52	-0.000366736	0.000575044	0.44	0.000395351	0.000511556
LMO4n	rs2152735	1	87893132	G	A	0.33	2.06e-07	-0.2911	0.056	27.0029	27798624	0.21	0.000685802	0.000550681	0.73	-0.000168074	0.000490153
CD46n; CD34d	rs41317993	1	207961732	G	A	0.1	3.603e-15	0.679	0.0863	62.3365	27798624	0.67	-0.000352501	0.00083897	0.8	0.000189306	0.000746936
GPATCH2n	rs11454451	1	217722890	C	CT	0.26	0.0002448	0.2164	0.059	13.403	27798624	0.17	-0.000807237	0.00059277	0.053	-0.00101983	0.000527466
GCKRnc	rs1260326	2	27730940	T	C	0.39	1.747e-06	-0.2561	0.0536	22.4746	27798624	0.64	0.000246819	0.000523999	0.0051	-0.00130449	0.000466059
BCL11An	rs12713404	2	60006705	G	T	0.38	0.02422	-0.1201	0.0533	5.12638	27798624	0.11	0.000842307	0.000532092	0.76	-0.00014582	0.000473281
WIPF1n	rs564190295	2	175547672	G	GCCGCCGCCCCC	0.15	0.01574	-0.3437	0.1423	5.86868	27798624	0.96	-3.67574e-05	0.000737382	0.067	0.0011997	0.000655787
CCDC141ncd; TTNd	rs151041685	2	179725237	G	T	0.09	1.232e-28	0.9961	0.0897	122.471	27798624	0.46	-0.000661226	0.000901416	0.14	-0.0011763	0.000801198
CALCRLne	rs62172372	2	188242369	A	G	0.19	7.833e-06	0.2858	0.0639	19.9697	27798624	0.031	0.00140785	0.000651945	0.57	-0.000329537	0.000580252
SPEGnd; DESn	rs907683	2	220299541	G	T	0.43	1.103e-06	-0.2958	0.0607	23.5464	27798624	0.032	-0.00113494	0.000530364	0.19	-0.000612255	0.000471811
COL4A3n	rs4608502	2	228134155	T	C	0.33	6.019e-05	0.2207	0.055	16.1458	27798624	0.79	-0.000145741	0.000546747	0.72	-0.000173038	0.000486422
B3GNT7nc	rs13002735	2	232268884	A	C	0.24	4.553e-06	-0.2772	0.0605	20.6205	27798624	0.92	6.42446e-05	0.00060309	0.2	0.000691389	0.00053668
SCN5And	rs41312411	3	38621237	C	G	0.15	0.0113	-0.192	0.076	6.38227	27798624	0.93	5.93189e-05	0.000720859	0.26	0.000723513	0.00064119
IP6K1n; GMPPBn; FAM212Ad; DAG1d; KLHDC8Bed; LAMB2d; PRKAR2Ad; QRICH1ed	rs3749237	3	49770032	G	A	0.32	0.007401	0.1503	0.0561	7.17474	27798624	0.76	-0.000165788	0.000547018	0.62	-0.000237941	0.000486578
CACNA1Dn	rs2358740	3	53455569	G	T	0.32	0.0203	-0.128	0.0551	5.4162	27798624	0.7	0.000209228	0.000546949	0.39	-0.000421499	0.000486601
FRMD4Bn	rs1483890	3	69410725	A	G	0.3	1.378e-06	0.2717	0.0563	23.5918	27798624	0.005	0.00157605	0.000561274	0.4	-0.000422876	0.000499435
CCDC58n	rs11920570	3	122090102	G	A	0.26	0.02752	0.1273	0.0578	4.79459	27798624	0.99	-8.71682e-06	0.000578586	0.16	-0.000727622	0.000514616
	rs13077048	3	141106954	A	T	0.586834	1.3e-08	-0.371332	0.0653125	32.5778	29769521	0.41	-0.000428011	0.000522957	0.74	-0.000156202	0.000465289
GNB4n	rs7612445	3	179172979	G	T	0.19	2.093e-13	-0.4837	0.0659	53.7778	27798624	0.5	-0.00043906	0.000658289	0.47	0.000424954	0.000585649
PPARGC1An	rs12501032	4	23951018	C	G	0.31	9.803e-07	0.2784	0.0569	23.787	27798624	0.16	0.000789633	0.000556156	0.12	-0.000770319	0.000494745
ARHGAP10nd; EDNRAd	rs6845865	4	148974602	T	C	0.16	9.068e-05	-0.2812	0.0718	15.2317	27798624	0.77	0.000202823	0.000707944	0.62	-0.000314457	0.000629716
CDH6n	rs13165531	5	30888583	A	T	0.42	0.001649	-0.1662	0.0528	9.8099	27798624	0.061	-0.000974419	0.000520595	0.66	-0.000206788	0.000463104
	rs2307111	5	75003678	T	C	0.58166	4.8e-08	-0.358479	0.0656549	29.4224	29769521	0.96	2.90163e-05	0.000525264	0.75	-0.000145852	0.000467187
	rs1468333	5	137552970	T	C	0.63	1.52e-05	-0.2325	0.0537	18.6176	27798624	0.34	-0.000501708	0.000530955	0.79	-0.00012841	0.000472347
NKX2-5n	rs4868243	5	172643118	G	A	0.16	1.4e-06	-0.3324	0.0689	23.1514	27798624	0.0043	0.00199775	0.000699951	0.94	-4.86866e-05	0.000622563
PPIL1ne	rs236349	6	36820565	A	G	0.34	8.113e-07	0.2728	0.0553	24.6377	27798624	0.17	0.00074248	0.000544367	0.35	0.000453383	0.000484264
SCLC35F1n; PLNd	rs3951016	6	118559658	T	A	0.47	5.605e-20	0.476	0.052	83.7929	27798624	0.7	-0.00019821	0.0005162	0.88	6.92571e-05	0.000459078
GJA1n	rs1320761	6	122168138	C	T	0.11	1.851e-27	0.9178	0.0845	116.64	27798624	0.2	-0.00110245	0.000864778	0.22	-0.000943446	0.000769447
TBX20n	rs58437978	7	35258277	T	C	0.5	0.001319	-0.1825	0.0568	10.3075	27798624	0.014	0.00127074	0.000518557	0.41	0.00037752	0.000461355
GNGT1n; GNG11n	rs180239	7	93550415	G	C	0.35	8.139e-15	-0.4229	0.0545	59.1501	27798624	0.19	0.000701089	0.000539113	0.87	7.72314e-05	0.000479715
UFSP1nc; SRRTn; ACHEne; EPHB4d; GIGYF1d; PCOLCEd	rs17881696	7	100493359	G	A	0.18	3.478e-17	0.5633	0.0668	70.6102	27798624	0.95	-4.42446e-05	0.000662006	0.6	-0.000308094	0.000588898
METn	rs41748	7	116446573	T	G	0.45	0.02229	-0.1197	0.0524	5.32544	27798624	0.6	0.000269655	0.000516912	0.7	-0.000175962	0.000459798
ZNF800n	rs11563648	7	126970046	G	C	0.27	0.03737	-0.1209	0.0581	4.35226	27798624	0.14	0.000853225	0.000575444	0.73	-0.000174058	0.000511959
MKLN1n	rs138186803	7	130965408	AT	A	0.41	2.699e-07	-0.5496	0.1069	26.4215	27798624	NA	NA	NA	NA	NA	NA
CHRM2n	rs73158705	7	136576100	A	G	0.16	1.353e-07	0.3765	0.0714	28.1946	27798624	0.21	-0.000878609	0.000704252	0.35	-0.000583641	0.000626616
PLECn	rs56233017	8	144981488	G	A	0.04	2.486e-06	-0.6371	0.1353	22.2644	27798624	0.15	-0.00178717	0.0012503	0.74	0.000368213	0.00111165
MAPKAP1ne	rs10739663	9	128278739	A	G	0.45	1.049e-05	-0.2288	0.0519	19.3939	27798624	0.13	-0.000776815	0.000515021	0.16	-0.00064963	0.000458254
TP53I11n	rs12576326	11	44980383	A	G	0.34	0.0001574	0.2189	0.0579	14.2571	27798624	0.9	-6.73173e-05	0.000539894	0.93	-4.38973e-05	0.000480222
	rs174536	11	61551927	A	C	0.66	2.398e-13	0.4022	0.0549	53.4228	27798624	0.96	2.81702e-05	0.000538483	0.28	0.000520825	0.000479082
KCNJ5nd; C11orf45n	rs75190942	11	128764571	C	A	0.09	4.902e-07	-0.4984	0.0991	25.3039	27798624	0.4	-0.000760012	0.000896776	0.61	0.000406601	0.000797548
CACNA1Cn	rs2283274	12	2184466	G	C	0.18	1.578e-07	-0.3712	0.0708	27.3043	27798624	0.93	6.01596e-05	0.000682072	0.7	0.000233721	0.000606821
PDE3And	rs10841486	12	20472202	T	C	0.22	0.01885	-0.1481	0.063	5.51877	27798624	0.18	0.000840355	0.00062008	0.66	-0.000245359	0.000551674
SOX5n	rs4963772	12	24758480	G	A	0.15	3.397e-20	-0.6841	0.0743	85.4375	27798624	0.14	0.00105008	0.000715808	0.18	0.000861832	0.000636902
KLHL42n	rs1050288	12	27955296	C	T	0.34	0.01356	-0.1415	0.0573	6.20622	27798624	0.15	-0.000782152	0.000545456	0.23	-0.000577872	0.000485171
SYT10n	rs1994135	12	33682405	T	C	0.47	4.92e-14	0.392	0.052	56.8284	27798624	0.34	0.000485024	0.000513462	0.97	-1.57394e-05	0.000456848
	rs10880689	12	37930102	A	G	0.6	3.912e-05	0.2212	0.0538	16.7493	27798624	0.75	0.000163075	0.000521893	0.25	0.000532485	0.000464329
RASSF3nd	rs867400	12	64976850	T	C	0.43	1.049e-08	0.3013	0.0526	32.2538	27798624	0.98	-9.96464e-06	0.000520683	7.4e-05	-0.0018355	0.00046322
PPFIA2ne	rs12579753	12	82219376	C	T	0.23	0.001738	-0.1933	0.0617	9.69017	27798624	0.22	-0.000749239	0.000610905	0.66	-0.000237182	0.000543539
NDRG2n; ARHGEF40ncd; ZNF219d	rs12889267	14	21542766	A	G	0.16	7.89e-09	0.4214	0.073	33.2597	27798624	0.37	0.000615036	0.000686297	0.021	0.00140691	0.000610265
MYH6nd; MYH7d	rs422068	14	23864804	T	C	0.36	1.188e-33	0.6567	0.0543	148.028	27798624	0.68	-0.000221058	0.000534551	0.78	-0.000133028	0.000475535
RGS6n	rs17180489	14	72885471	G	C	0.14	0.005013	-0.3697	0.1317	7.85698	27798624	0.42	-0.000580788	0.000725725	0.99	-6.53209e-06	0.000645376
ADCK1n	rs1549118	14	78379684	C	T	0.28	0.04798	0.113	0.0571	3.93013	27798624	0.97	2.0569e-05	0.000573454	0.88	7.89667e-05	0.000510079
FLRT2n	rs17201923	14	85796564	A	G	0.28	1.008e-08	-0.3283	0.0573	33.113	27798624	0.97	-1.9361e-05	0.00056844	0.52	-0.000324218	0.000505559
C14orf159n	rs4900069	14	91583373	A	C	0.37	0.0214	0.1248	0.0542	5.35837	27798624	0.14	0.000785245	0.000531061	0.85	9.16559e-05	0.000472411
HCN4n; NEO1d	rs7173389	15	73663903	A	T	0.16	1.956e-09	-0.4296	0.0716	35.6674	27798624	0.22	-0.000861929	0.000702896	0.15	0.000908557	0.000625644
MYH11nd	rs3915499	16	15910743	G	A	0.32	3.715e-07	0.2836	0.0558	25.7194	27798624	0.16	0.000785055	0.000552811	0.49	0.000336397	0.000492014
CDH11n	rs7194801	16	65286870	T	C	0.43	4.494e-06	-0.2399	0.0523	21.3018	27798624	0.0044	-0.00147987	0.000519936	0.2	-0.000596946	0.000462738
TEKT3n; PMP22d	rs79121763	17	15195279	C	T	0.09	0.0006591	-0.376	0.1104	11.684	27798624	0.044	-0.00181488	0.00090055	0.91	9.23612e-05	0.000801241
CDH2nd	rs11083258	18	25766218	A	C	0.17	0.006958	-0.1922	0.0712	7.31283	27798624	0.97	-2.61917e-05	0.000678652	0.77	0.000178857	0.000603605
FHOD3ncd	rs61735998	18	34289285	G	T	0.02	0.0007735	-0.593	0.1764	11.3523	27798624	0.86	-0.000279864	0.00164468	0.92	0.000144262	0.0014593
C19orf47nd; MAP3K10e	rs16974196	19	40833470	G	A	0.32	0.0001553	0.2167	0.0573	14.4934	27798624	0.93	5.04682e-05	0.000553593	0.079	0.000865641	0.000492406
APOEn; APOC1n; PVRL2d	rs12721051	19	45422160	C	G	0.18	0.0006452	-0.2409	0.0706	11.5217	27798624	0.0035	-0.0019156	0.000656599	2.8e-08	-0.00323769	0.000583307
KIAA1755nc	rs6123471	20	36840156	T	C	0.46	3.176e-22	-0.5103	0.0526	92.5952	27798624	0.38	-0.000456181	0.000514316	0.22	0.000565572	0.000457553
ZHX3nc; EMILIN3d	rs17265513	20	39832628	T	C	0.19	0.02779	0.1457	0.0662	4.89348	27798624	0.95	-3.93396e-05	0.000642702	0.1	0.000927029	0.000571842
SUN2n; CBY1e; FAM227Ae; JOSD1e; TOMM22e; DDX17d; GTPBP1d	rs2076028	22	39150450	G	A	0.29	0.0005493	-0.1971	0.057	11.9449	27798624	0.73	-0.000191849	0.000565191	0.63	0.000240029	0.000502885
Displayed are the beta estimates and SEs used to weight them in our MR analysis.
AA, Alternate Allele; ACM, all-cause mortality; BETA, Effect size in beats per minute; BP, Base Pair; CHR, Chromosome; CV, cardiovascular; EA, Effect allele; F, F-statistics; GWAS, genome-wide association study; HR, heart rate; P, P-value; SE, Standard Error; SNV, Single-nucleotide variant
Weak genetic variants (F < 10) are indicated in bold and were not used as instruments.
Palindromic genetic variants with intermediate frequencies (close to 0.5) are indicated in yellow and were not used as instruments to avoid harmonisation errors.
