# Supplementary material for: No Clinically Relevant Effect of Heart Rate Increase and Heart Rate Recovery During Exercise on Cardiovascular Disease: A Mendelian Randomization Analysis
Source: Front Genet. 2021 Feb 18;12:569323. doi: 10.3389/fgene.2021.569323 (PMC7931909; doi:10.3389/fgene.2021.569323)
Supplement: Supplementary file 6 [file Table_4.xlsx]

## Sheet: ST4
Supplementary Table 4. Lookup of 459 SNVs significantly associated with resting HR, in GWASs for CAD, IS and AF.
Information on SNVs							Resting HR GWAS				CAD GWAS			IS GWAS			AF GWAS
Locus	SNV	CHR	BP	EA	AA	EAF	P	BETA	SE	F	P	BETA	SE	P	BETA	SE	P	BETA	SE
3ACTN2591	rs709209	1	6278414	G	A	0.342	1.1e-21	0.242	0.025	93.7024	0.5039	-0.0041	0.0061	0.08655	0.0182	0.0106	0.0953	-0.012	0.007
ICMT	rs846110	1	6282950	T	G	0.98	6e-07	0.433	0.087	24.7706	NA	NA	NA	0.04796	-0.1085	0.0549	0.758	-0.01	0.032
KIF1B	rs112682076	1	10357806	C	G	0.011	2.5e-12	0.84	0.12	49	NA	NA	NA	NA	NA	NA	0.162	0.059	0.043
CASZ1	rs59985166	1	10722504	T	C	0.038	2.2e-17	0.532	0.063	71.3086	0.07477	-0.0251	0.0141	0.07103	-0.0463	0.0257	0.00403	0.052	0.018
TRIM63	rs2275947	1	26383875	A	G	0.785	9.2e-11	0.189	0.029	42.4744	0.01769	0.0146	0.0062	0.005581	0.0308	0.0111	0.813	-0.002	0.008
LINABOA	rs12727117	1	26726494	G	C	0.199	1.6e-07	0.157	0.03	27.3878	0.02225	-0.017	0.0074	0.4692	-0.0085	0.0118	0.0888	0.014	0.009
PPIEL	rs755249	1	39995074	T	C	0.233	3.3e-08	0.157	0.028	31.4401	0.009641	0.0178	0.0069	0.8578	0.002	0.0109	0.0391	-0.016	0.008
SLC2A1	rs2086857	1	43412346	G	A	0.678	2.1e-12	0.181	0.026	48.463	0.7805	0.0017	0.006	0.182	0.013	0.0098	0.171	0.01	0.007
MED8	rs11586272	1	43844602	C	T	0.657	2.3e-10	0.16	0.025	40.96	0.01319	-0.0146	0.0059	0.3709	0.0093	0.0104	0.895	0.001	0.007
RNF220	rs1812336	1	44969691	G	T	0.208	8.1e-19	0.271	0.031	76.4214	0.6038	-0.0038	0.0073	0.1599	-0.0182	0.0129	0.362	-0.008	0.009
RNF220	rs272564	1	45012273	C	A	0.283	1.1e-62	0.45	0.027	277.778	0.04896	-0.0122	0.0062	0.04303	-0.0212	0.0105	0.985	0	0.007
ACTN291	rs12137819	1	45421812	A	T	0.169	2.9e-09	0.192	0.032	36	0.3787	-0.007	0.008	0.3808	-0.011	0.0126	0.449	-0.007	0.009
FAF1	rs112247206	1	51217792	T	C	0.28	2.5e-09	0.159	0.027	34.679	0.9294	-0.0006	0.0064	0.9838	-0.0002	0.0105	0.000327	0.027	0.008
GLIS1	rs17387330	1	54119578	A	G	0.324	9.8e-08	0.137	0.026	27.7648	0.08318	-0.0107	0.0062	0.02871	0.0215	0.0098	0.3	0.008	0.007
SSBP3	rs10888844	1	54765727	C	T	0.33	1.7e-10	0.164	0.026	39.787	0.8266	0.0013	0.0061	0.09164	0.0166	0.0098	0.138	-0.011	0.007
ACOT11	rs372917	1	54958724	G	T	0.884	2.1e-09	0.225	0.038	35.0589	0.0719	-0.0163	0.0091	0.337	0.0143	0.0149	0.556	0.006	0.011
SGIP1	rs17129012	1	66986867	C	T	0.786	2.7e-29	0.33	0.029	129.489	0.1872	0.009	0.0069	0.03358	0.0232	0.0109	0.162	-0.011	0.008
SGIP1	rs7547570	1	67008495	G	A	0.622	0.0041	0.071	0.025	8.0656	0.7181	0.0021	0.0058	0.7928	-0.0025	0.0095	0.0294	-0.015	0.007
TNNI3K	rs1514177	1	74991402	G	C	0.576	1.6e-08	0.137	0.024	32.5851	0.7744	0.0015	0.0052	0.1668	-0.0142	0.0103	0.568	-0.004	0.007
ADGRL4	rs10874105	1	80452152	G	A	0.36	1.8e-18	0.22	0.025	77.44	0.9963	0	0.0058	0.09214	0.016	0.0095	0.3	-0.007	0.007
ADGRL2	rs4970648	1	82583859	G	A	0.251	2.2e-08	0.155	0.028	30.6441	0.3406	-0.0061	0.0064	0.3261	0.0108	0.011	0.619	0.004	0.008
MIR548AP	rs3850432	1	83891406	G	T	0.509	1.8e-08	0.135	0.024	31.6406	0.6836	-0.0023	0.0057	0.6811	-0.004	0.0098	0.117	-0.011	0.007
LINC01140	rs17129890	1	87678511	G	C	0.083	0.0016	0.138	0.044	9.83678	0.7802	0.0027	0.0098	0.8514	-0.0032	0.0172	0.965	-0.001	0.012
LINC01364	rs2050586	1	87905828	G	C	0.64	1.2e-25	0.263	0.025	110.67	0.6743	0.0024	0.0058	0.6987	0.0037	0.0096	0.00867	-0.018	0.007
LINC01364	rs6694829	1	88025144	T	C	0.748	4e-14	0.209	0.028	55.7156	0.02767	-0.0141	0.0064	0.1638	0.015	0.0108	0.724	-0.003	0.008
LINC01364	rs1334338	1	88405391	C	T	0.847	2.8e-10	0.21	0.033	40.4959	0.9504	0.0005	0.0077	0.7747	-0.0038	0.0134	0.33	-0.009	0.009
BCAR3	rs236321	1	94055890	G	C	0.753	2.1e-10	0.178	0.028	40.4133	0.9134	-0.0007	0.0067	0.5865	0.0059	0.0109	0.147	0.011	0.008
GNAI3	rs41280328	1	110136884	T	C	0.974	1.4e-08	0.429	0.076	31.8631	0.124	0.028	0.0182	0.8473	0.0053	0.0275	0.295	0.021	0.02
CD101	rs1009262	1	117555012	A	C	0.811	6.5e-09	0.178	0.031	32.9698	0.2551	0.0083	0.0073	0.7305	0.0041	0.0119	0.00409	-0.025	0.009
ZBTB37	rs28680958	1	173848808	G	A	0.783	2.4e-08	0.162	0.029	31.2057	0.567	0.0038	0.0067	0.3759	0.0098	0.0111	0.838	0.002	0.008
NMNAT2	rs1338373	1	183399613	A	G	0.443	4.9e-10	0.15	0.024	39.0625	0.0119	0.0143	0.0057	0.5417	0.0057	0.0094	0.0337	-0.014	0.007
LMOD1	rs12120991	1	201873998	C	G	0.795	8.8e-09	0.171	0.03	32.49	0.3817	0.0061	0.0069	0.8735	-0.0018	0.0111	0.0941	-0.014	0.008
MDM4	rs12034642	1	204733046	C	G	0.9	7.5e-11	0.26	0.04	42.25	0.08044	-0.0158	0.009	0.1951	-0.0193	0.0149	0.0283	0.024	0.011
RBBP5	rs11240358	1	205070573	A	G	0.393	3.2e-10	0.155	0.025	38.44	0.0007858	0.0174	0.0052	0.5291	0.0058	0.0093	0.798	0.002	0.007
LOC148696	rs2294911	1	207988603	C	G	0.104	1e-68	0.691	0.039	313.926	0.08321	-0.0145	0.0084	0.8603	0.0025	0.0143	0.288	0.011	0.011
CD34	rs7522233	1	208131044	T	C	0.645	2.3e-77	0.469	0.025	351.938	0.1786	0.0081	0.006	0.002928	0.029	0.0098	0.67	-0.003	0.007
DTL	rs67417805	1	212226084	T	A	0.581	6.9e-08	0.131	0.024	29.7934	0.7426	0.0019	0.0058	0.2598	-0.0105	0.0094	0.312	0.007	0.007
DTL	rs116329252	1	212254636	G	A	0.961	1.7e-08	0.354	0.063	31.5737	0.2378	-0.0185	0.0157	0.321	0.0246	0.0248	0.606	-0.01	0.019
PROX1	rs76970768	1	214225565	C	T	0.021	2.6e-10	0.528	0.084	39.5102	0.7837	-0.0055	0.02	0.1071	-0.0541	0.0336	0.645	0.011	0.024
ESRRG	rs17042848	1	216734001	T	A	0.817	6.1e-21	0.292	0.031	88.7242	0.2278	0.0089	0.0074	0.2398	0.014	0.0119	0.0577	-0.017	0.009
ACTN2	rs12724121	1	236852282	T	A	0.627	3.8e-14	0.188	0.025	56.5504	0.002124	-0.0178	0.0058	0.1908	0.0125	0.0096	0.728	0.002	0.007
RYR2	rs112812424	1	237723052	T	C	0.977	6.1e-16	0.642	0.079	66.0413	0.9759	0.0006	0.0196	0.2273	-0.0369	0.0305	0.281	-0.024	0.023
RYR2	rs2253831	1	237923053	C	T	0.316	1.5e-09	0.158	0.026	36.929	0.8074	0.0015	0.0062	0.7634	0.003	0.01	0.0674	-0.013	0.007
ALKAL2	rs77165542	2	430975	T	C	0.036	3.1e-08	0.362	0.065	31.0163	0.0192	-0.0416	0.0178	0.5996	0.0171	0.0326	7.35e-05	0.086	0.022
SOX11	rs16864123	2	5892564	A	G	0.658	2e-08	0.143	0.026	30.25	0.1502	0.0086	0.006	0.1064	0.0157	0.0098	0.176	-0.01	0.007
ID2	rs13022216	2	8714879	A	G	0.525	2.3e-08	0.135	0.024	31.6406	0.9959	0	0.0057	0.5679	-0.0054	0.0094	0.0781	0.012	0.007
VSNL1	rs1996610	2	17754316	G	A	0.629	8.9e-14	0.185	0.025	54.76	0.1663	0.0083	0.006	0.4729	-0.0067	0.0094	0.674	0.003	0.007
10052STK11	rs4832611	2	18804394	G	A	0.402	2.4e-09	0.146	0.024	37.0069	0.5201	0.0037	0.0058	0.2285	-0.0113	0.0094	0.21	0.009	0.007
ADCY3	rs10203386	2	25136866	T	A	0.549	1.5e-14	0.185	0.024	59.4184	0.05493	0.0108	0.0056	0.5021	0.0064	0.0095	0.417	0.005	0.007
GCKR	rs1260326	2	27730940	T	C	0.396	3.3e-44	0.342	0.025	187.142	0.001835	0.0181	0.0058	0.5239	0.0064	0.01	0.807	0.002	0.007
CLIP4	rs3100246	2	29383256	T	G	0.152	2.4e-08	0.186	0.033	31.7686	0.5933	0.0044	0.0083	0.5064	0.0092	0.0138	0.563	0.006	0.01
EPAS1	rs7579899	2	46537604	G	A	0.599	3.8e-12	0.17	0.024	50.1736	0.01951	-0.0134	0.0057	0.334	-0.0091	0.0094	0.000174	-0.025	0.007
MSH6	rs3136292	2	48020382	C	T	0.303	9.1e-09	0.15	0.026	33.284	0.7957	0.0017	0.0064	0.6803	-0.0041	0.0099	0.0697	-0.013	0.007
ASB3	rs17045199	2	53993487	A	G	0.353	6.3e-09	0.146	0.025	34.1056	0.4816	0.0041	0.0059	0.2334	0.0113	0.0095	0.0615	-0.013	0.007
MIR4ACHE2	rs1442875	2	60026906	T	A	0.391	3.8e-19	0.222	0.025	78.8544	0.5046	-0.0039	0.0059	0.4476	0.0073	0.0096	0.158	0.01	0.007
97ACVR2A	rs2422276	2	64870889	G	A	0.455	1.7e-09	0.145	0.024	36.5017	0.7665	0.0017	0.0058	0.1143	-0.0154	0.0097	0.253	-0.008	0.007
MEIS1	rs62144050	2	66725062	C	T	0.286	8.2e-19	0.235	0.027	75.7545	0.5668	0.0042	0.0073	0.6074	-0.0097	0.0189	0.296	0.009	0.009
ASTL	rs749459	2	96795714	A	G	0.375	1.7e-11	0.167	0.025	44.6224	0.6873	-0.0024	0.0059	0.04986	0.0189	0.0096	0.153	0.01	0.007
NPAS2	rs12619710	2	101579487	T	C	0.781	2.1e-14	0.222	0.029	58.6017	0.1158	-0.0105	0.0066	0.2797	-0.0117	0.0108	0.168	0.011	0.008
BCL2L11	rs17041868	2	111894720	C	T	0.064	1.6e-13	0.361	0.049	54.2778	0.001572	-0.032	0.0101	0.6131	-0.0097	0.0192	0.464	0.01	0.014
BCL2L11	rs6760053	2	111932997	C	G	0.538	9e-14	0.179	0.024	55.6267	0.9081	-0.0007	0.0057	0.5592	-0.0053	0.0091	0.0282	0.015	0.007
MGAT5	rs3791304	2	135168676	G	A	0.405	1.6e-08	0.138	0.024	33.0625	0.06144	-0.0097	0.0052	0.3633	0.0087	0.0095	0.52	0.004	0.007
40CDH16	rs17408036	2	145752599	C	T	0.159	9.3e-10	0.205	0.033	38.5904	8.958e-06	0.0379	0.0085	0.1381	-0.0202	0.0136	0.382	-0.009	0.01
ACVR2A	rs13030535	2	148361299	C	T	0.607	3.2e-11	0.163	0.025	42.5104	0.005404	0.0164	0.0059	0.1091	-0.015	0.0094	0.0403	-0.014	0.007
TANC1	rs77234178	2	159977149	A	G	0.804	1.3e-15	0.242	0.03	65.0711	0.4886	-0.005	0.0072	0.194	-0.0149	0.0115	0.603	-0.004	0.008
COBLL1	rs13389219	2	165528876	C	T	0.607	5.6e-10	0.152	0.025	36.9664	0.001834	-0.0164	0.0053	0.1393	-0.014	0.0094	0.721	-0.002	0.007
MAP3K20	rs7575189	2	174015168	A	G	0.589	2.2e-09	0.146	0.024	37.0069	0.3168	0.0058	0.0058	0.4461	-0.0068	0.0089	0.271	-0.007	0.007
TTN	rs1429094	2	179515774	A	G	0.841	0.18	0.044	0.033	1.77778	0.1095	-0.012	0.0075	0.0613	-0.0236	0.0126	3.93e-23	0.089	0.009
CCDC141	rs17362588	2	179721046	A	G	0.088	7.6e-141	1.065	0.042	642.985	0.5046	0.007	0.0104	0.162	0.0222	0.0159	0.546	-0.007	0.012
CCDC141	rs34940894	2	179755937	G	A	0.141	0.0012	0.111	0.034	10.6583	0.2809	-0.0091	0.0084	0.3401	-0.0126	0.0132	0.76	-0.003	0.01
CCDC141	rs36153168	2	179766285	C	A	0.962	5.8e-14	0.48	0.064	56.25	0.2432	0.0199	0.017	0.6204	0.0142	0.0286	0.399	0.016	0.019
CCDC141	rs10497529	2	179839888	A	G	0.037	1.9e-66	1.089	0.063	298.796	0.3484	0.0135	0.0144	0.01957	-0.0659	0.0282	0.0471	-0.038	0.019
SESTD1	rs11890591	2	180170468	C	T	0.85	0.35	0.031	0.034	0.831315	0.679	0.0035	0.0084	0.3722	-0.0119	0.0133	0.116	-0.015	0.01
SESTD1	rs78186094	2	180209456	T	C	0.867	0.27	0.039	0.035	1.24163	0.6071	0.0047	0.0092	0.09669	-0.0242	0.0146	0.314	0.011	0.01
ZNF804A	rs76450051	2	184964987	T	G	0.147	3.5e-08	0.196	0.036	29.642	0.6246	-0.004	0.0081	0.7563	0.0039	0.0124	0.111	-0.015	0.009
ZNF804A	rs62174928	2	185399079	G	C	0.302	6.8e-08	0.142	0.026	29.8284	0.5116	0.0042	0.0064	0.7996	0.0025	0.0099	0.361	0.007	0.007
CALCRL	rs62172372	2	188242369	G	A	0.198	8.6e-35	0.375	0.03	156.25	2.512e-06	0.035	0.0074	0.01937	0.0274	0.0117	0.279	0.009	0.008
INPP1	rs2014259	2	191251090	T	G	0.376	1.2e-11	0.169	0.025	45.6976	0.4103	0.0049	0.0059	0.1744	0.0129	0.0095	0.187	-0.009	0.007
NAB1	rs4853722	2	191487073	A	G	0.392	0.49	0.017	0.025	0.4624	0.655	-0.0026	0.0059	0.776	-0.0027	0.0094	0.273	0.008	0.007
571ACTN4	rs9288243	2	196148897	T	C	0.108	2.6e-09	0.23	0.039	34.7798	0.5035	0.0053	0.0079	0.6155	0.0073	0.0146	0.0381	-0.022	0.011
SPATS2L	rs295139	2	201159988	A	T	0.414	1.9e-10	0.155	0.024	41.7101	0.8159	-0.0013	0.0058	0.2151	-0.0117	0.0094	3.66e-18	0.059	0.007
ERBB4	rs10172782	2	213089415	C	G	0.455	3.3e-09	0.143	0.024	35.5017	0.3218	-0.0056	0.0057	0.3286	0.0091	0.0093	0.83	0.001	0.007
79CASP7	rs13408337	2	219971526	A	T	0.922	0.00043	0.167	0.047	12.6252	0.003573	-0.0304	0.0104	0.7599	0.0048	0.0156	0.259	-0.014	0.012
SPEG	rs907683	2	220299541	G	T	0.428	7.5e-44	0.344	0.025	189.338	0.8167	0.0015	0.0063	0.4188	0.0088	0.0109	0.00577	-0.02	0.007
SPEG	rs4674402	2	220338065	C	T	0.343	1.2e-17	0.216	0.025	74.6496	0.3132	0.0061	0.006	0.1565	-0.0138	0.0097	0.0246	-0.016	0.007
LOC654841	rs62279163	2	228168099	C	A	0.666	9.6e-22	0.244	0.025	95.2576	0.00245	-0.0182	0.006	0.5461	-0.0058	0.0096	0.119	-0.011	0.007
B3GNT7	rs13025087	2	232264914	G	T	0.763	8.7e-34	0.342	0.028	149.189	0.6587	-0.0029	0.0066	0.6916	-0.0042	0.0106	0.232	-0.009	0.008
231ACVR2A	rs35031161	2	242596439	A	G	0.873	3.3e-08	0.199	0.036	30.5563	0.7122	-0.0033	0.0091	0.6925	-0.0069	0.0174	0.469	0.008	0.011
LINC00312	rs164967	3	8619179	T	C	0.791	2.5e-09	0.176	0.03	34.4178	0.1251	-0.0104	0.0068	0.6734	-0.0048	0.0113	0.909	0.001	0.008
82ACVR2A	rs73146147	3	15517480	C	T	0.104	1.9e-12	0.278	0.039	50.8113	0.4872	-0.0063	0.0091	0.08096	-0.0262	0.015	0.702	-0.004	0.011
82ACVR2A	rs12631578	3	15528576	A	C	0.703	3.6e-12	0.184	0.026	50.0828	0.1658	0.0086	0.0062	0.2488	0.0116	0.01	0.276	0.008	0.007
SATB1	rs9758860	3	18426851	A	G	0.408	1.7e-13	0.18	0.024	56.25	0.3006	-0.006	0.0058	0.7628	-0.0028	0.0092	0.0477	0.013	0.007
UBE2E2	rs6783710	3	23146682	C	T	0.47	2.7e-09	0.143	0.024	35.5017	0.7301	0.002	0.0057	0.1887	-0.0122	0.0093	0.426	0.005	0.007
THRB	rs59212267	3	24464955	G	A	0.703	1.7e-20	0.244	0.026	88.071	0.2239	0.0075	0.0062	0.7041	-0.0038	0.01	2.22e-09	0.044	0.007
ITGA9	rs2844349	3	37583851	C	A	0.235	1.3e-08	0.163	0.029	31.5922	0.9301	-0.0006	0.007	0.9463	0.0008	0.0114	0.697	0.003	0.008
SCN5A	rs41312411	3	38621237	C	G	0.849	1.6e-20	0.314	0.034	85.2907	0.9046	0.001	0.008	0.9745	0.0004	0.0132	9.26e-08	-0.052	0.01
SCN5A	rs34519218	3	38624842	C	T	0.889	1.1e-11	0.264	0.039	45.8225	0.1644	-0.0124	0.0089	0.3186	0.0148	0.0149	0.0031	0.032	0.011
SCN5A	rs55812368	3	38686894	C	G	0.807	1.1e-17	0.261	0.031	70.8855	0.728	0.0025	0.0071	0.6059	-0.0063	0.0121	0.0023	-0.027	0.009
SCN10A	rs6801957	3	38767315	C	T	0.593	4.6e-23	0.242	0.024	101.674	0.02107	-0.012	0.0052	0.9912	-0.0001	0.0095	6.87e-20	0.062	0.007
CCDC13	rs11929390	3	42793337	T	C	0.536	3e-11	0.16	0.024	44.4444	0.09405	0.0094	0.0056	0.1147	-0.0144	0.0091	0.0177	0.016	0.007
DAG1	rs55935606	3	49565505	A	G	0.811	1.3e-19	0.278	0.031	80.4204	0.1964	-0.0099	0.0076	0.9717	0.0004	0.0124	0.615	-0.004	0.009
RNF123	rs12496226	3	49734040	T	G	0.319	5e-27	0.278	0.026	114.325	0.005739	0.0168	0.0061	0.008551	0.0272	0.0104	0.713	0.003	0.007
RFT1	rs7645611	3	53125297	G	C	0.898	1e-18	0.35	0.04	76.5625	0.4651	-0.0067	0.0091	0.2293	-0.0185	0.0154	0.0671	-0.02	0.011
CACNA1D	rs2358740	3	53455569	G	T	0.673	4.5e-20	0.235	0.026	81.6938	0.8095	-0.0015	0.0061	0.5554	-0.0054	0.0091	0.0631	-0.013	0.007
CACNA1D	rs11709171	3	53669904	C	A	0.196	5.4e-07	0.152	0.03	25.6711	0.2191	-0.0089	0.0073	0.1298	-0.0171	0.0113	0.0115	0.021	0.008
LRIG1	rs3845896	3	66494203	G	A	0.759	6.9e-12	0.196	0.029	45.679	0.07129	0.012	0.0066	0.4133	-0.0087	0.0107	0.113	-0.012	0.008
FRMD4B	rs1483890	3	69410725	G	A	0.3	1.7e-18	0.231	0.026	78.9364	0.000353	0.0219	0.0061	0.3966	-0.0095	0.0113	1.16e-05	-0.032	0.007
MITF	rs1529586	3	69870154	A	C	0.43	3.2e-10	0.152	0.024	40.1111	0.6632	-0.0026	0.0059	0.2842	-0.0099	0.0092	0.848	0.001	0.007
PPP4R2	rs9826629	3	73252662	T	C	0.543	1.5e-08	0.137	0.024	32.5851	0.2505	0.0065	0.0056	0.8702	-0.0015	0.0093	0.000202	0.025	0.007
CNTN3	rs9874426	3	74722915	C	T	0.55	1.8e-08	0.136	0.024	32.1111	0.1124	0.0091	0.0058	0.8873	-0.0013	0.0091	0.736	0.002	0.007
CADM2	rs62250661	3	85451194	A	C	0.478	8.9e-16	0.194	0.024	65.3403	0.129	0.0088	0.0058	0.1261	-0.0145	0.0095	0.0507	0.013	0.007
CCDC58	rs80158681	3	122069823	A	G	0.27	3.3e-22	0.262	0.027	94.1619	0.1523	-0.0091	0.0064	0.4317	-0.0081	0.0102	6.54e-05	0.03	0.007
DNAJC13	rs62293979	3	132237447	G	C	0.113	1e-08	0.217	0.038	32.6101	7.747e-05	0.0347	0.0088	0.3624	0.0131	0.0144	0.613	0.005	0.011
IL20RB	rs171519	3	136713355	T	G	0.531	4.1e-08	0.136	0.025	29.5936	0.007629	0.0154	0.0058	0.2387	0.0109	0.0093	0.0643	-0.012	0.007
ZBTB38	rs1344672	3	141125705	G	C	0.446	1e-19	0.22	0.024	84.0278	0.01656	0.0125	0.0052	0.113	-0.0145	0.0092	2.28e-07	0.035	0.007
LEKR1	rs4680317	3	156656753	G	A	0.592	2.1e-10	0.155	0.024	41.7101	0.879	-0.0009	0.0057	0.1314	0.0138	0.0091	0.0255	-0.015	0.007
ID294	rs6441111	3	156821808	T	C	0.48	1.3e-09	0.146	0.024	37.0069	0.896	0.0007	0.0056	0.7249	0.0032	0.0092	0.988	0	0.007
MECOM	rs9809990	3	168871394	G	A	0.485	1.8e-08	0.137	0.024	32.5851	0.08674	0.0098	0.0057	0.5168	-0.0058	0.009	0.551	-0.004	0.007
FNDC3B	rs4894803	3	171800256	G	A	0.41	1.3e-33	0.297	0.025	141.134	2.551e-06	-0.0276	0.0059	0.03245	0.0205	0.0096	0.0683	0.013	0.007
FNDC3B	rs35263143	3	172119132	T	C	0.367	2.1e-15	0.202	0.025	65.2864	5.135e-08	0.0329	0.006	0.3278	0.0098	0.01	0.841	0.001	0.007
FNDC3B	rs7623981	3	172135334	C	T	0.444	1.4e-12	0.172	0.024	51.3611	0.815	-0.0014	0.0058	0.5332	-0.0058	0.0093	5.61e-06	-0.03	0.007
LINC00578	rs7649653	3	177228689	G	C	0.9	5.9e-10	0.248	0.04	38.44	0.1848	0.0118	0.0089	0.1669	0.0225	0.0163	0.111	-0.018	0.011
RBL25	rs7634416	3	179173224	A	T	0.812	2e-41	0.416	0.031	180.079	0.4624	-0.0052	0.0071	0.921	0.0012	0.0117	5.27e-09	0.049	0.008
PEX5L	rs7616101	3	179621062	G	A	0.696	2e-06	0.124	0.026	22.7456	0.4371	0.0048	0.0062	0.6299	0.0048	0.01	0.605	-0.004	0.007
ECE2	rs843341	3	184000389	C	T	0.587	6.3e-12	0.168	0.024	49	0.5796	0.0029	0.0052	0.7583	-0.0029	0.0093	2.97e-05	-0.028	0.007
RBL23	rs34187723	3	185349425	C	T	0.343	7.5e-16	0.205	0.025	67.24	0.7114	0.0022	0.0059	0.622	-0.0048	0.0098	0.286	-0.008	0.007
WFS1	rs12642481	4	6301058	A	G	0.68	1.2e-08	0.148	0.026	32.4024	0.4892	-0.0038	0.0055	0.2473	0.0113	0.0097	0.394	-0.006	0.007
LCORL	rs1472852	4	17910236	A	C	0.158	1.2e-08	0.188	0.033	32.4555	0.0137	0.0185	0.0075	0.07961	0.0229	0.0131	0.189	0.012	0.009
PPARGC1A	rs142991989	4	23791655	T	A	0.981	3.7e-10	0.556	0.089	39.0274	0.4265	-0.0156	0.0196	0.3183	0.0402	0.0403	0.779	-0.008	0.03
PPARGC1A	rs12501032	4	23951018	G	C	0.314	2.6e-35	0.323	0.026	154.333	0.667	0.0027	0.0063	0.9893	-0.0001	0.0103	0.0975	-0.012	0.007
HNRNPD	rs3944	4	83274799	G	A	0.222	5.5e-13	0.209	0.029	51.9394	0.008969	0.0181	0.0069	0.5127	0.0072	0.0111	0.256	0.009	0.008
SMARCAD1	rs13131414	4	95197110	A	G	0.243	3.2e-08	0.156	0.028	31.0408	0.1888	-0.0091	0.0069	0.9058	0.0013	0.0111	0.000476	0.028	0.008
CXXC4	rs10013053	4	105400344	C	T	0.39	3.1e-08	0.137	0.025	30.0304	0.9582	-0.0003	0.0058	0.7376	0.0032	0.0095	0.0316	0.015	0.007
METTL14	rs298978	4	119557628	A	T	0.742	1.5e-08	0.157	0.028	31.4401	0.7871	-0.0019	0.0069	0.3411	-0.0109	0.0114	0.802	-0.002	0.008
1001ACVR2A379	rs4833772	4	122687491	C	G	0.512	4.2e-08	0.132	0.024	30.25	0.03508	0.0119	0.0056	0.1647	0.014	0.0101	0.00883	0.017	0.007
GAB1	rs28925904	4	144359490	T	C	0.025	4e-08	0.425	0.077	30.4647	0.6646	0.009	0.0207	0.634	0.0203	0.0427	0.828	-0.006	0.027
ARHGAP10	rs28418775	4	148954309	A	G	0.057	0.34	0.05	0.052	0.924556	0.7534	0.0037	0.0117	0.8976	-0.0024	0.0189	3.96e-11	-0.088	0.013
ARHGAP10	rs6845865	4	148974602	T	C	0.844	8.7e-26	0.348	0.033	111.207	0.5687	-0.0042	0.0074	0.9119	0.0014	0.0128	0.418	0.007	0.009
NR3C2	rs11725517	4	149024481	C	T	0.492	2.1e-13	0.177	0.024	54.3906	0.4148	-0.0046	0.0056	0.6504	-0.0041	0.0091	0.00092	0.022	0.007
NR3C2	rs60565904	4	149227740	C	A	0.78	3.3e-19	0.261	0.029	81	0.9493	0.0004	0.0069	0.1819	-0.0148	0.0111	0.179	0.011	0.008
TMEM131L	rs71620317	4	154387597	C	G	0.399	2.6e-08	0.138	0.025	30.4704	0.003479	-0.0169	0.0058	0.1412	-0.0139	0.0095	0.4	-0.006	0.007
C4orf45	rs6833267	4	159842847	A	G	0.572	5.2e-12	0.168	0.024	49	0.4166	0.0047	0.0057	0.5434	-0.0056	0.0093	0.166	0.009	0.007
PALLD	rs7696431	4	169687725	G	T	0.48	2.3e-13	0.177	0.024	54.3906	3.092e-08	0.0311	0.0056	0.986	0.0002	0.0094	0.0347	-0.014	0.007
HAND2-AS1	rs35084466	4	174465038	C	G	0.655	1e-11	0.173	0.025	47.8864	0.2912	0.0063	0.006	0.6805	0.0041	0.0098	2.05e-08	-0.04	0.007
CDH6	rs1921102	5	30896358	A	C	0.412	3.3e-13	0.178	0.024	55.0069	0.8865	0.0008	0.0057	0.4611	0.0075	0.0102	0.349	0.006	0.007
APOE980	rs36000907	5	45183148	A	G	0.076	8.1e-16	0.364	0.045	65.4301	0.4773	0.0079	0.0111	0.09621	0.0333	0.02	0.438	0.011	0.014
ISL1	rs244547	5	50929324	A	G	0.83	9.6e-14	0.238	0.032	55.3164	0.1112	0.0115	0.0072	0.3388	0.0116	0.0122	0.395	0.007	0.009
POC5	rs2307111	5	75003678	C	T	0.395	5.1e-21	0.232	0.025	86.1184	0.03817	0.0109	0.0053	0.05689	0.018	0.0095	0.0592	-0.013	0.007
PDE8B	rs35981544	5	76531138	T	A	0.891	2.4e-09	0.232	0.039	35.3872	0.3511	-0.0092	0.0098	0.08102	-0.0281	0.0161	0.00531	0.032	0.011
CMYA5	rs12514461	5	79041057	G	A	0.116	2.7e-17	0.319	0.038	70.4716	0.2216	0.0109	0.0089	0.2905	-0.0156	0.0147	0.00572	-0.029	0.011
SSBP2	rs12515512	5	81141928	C	A	0.282	2.3e-10	0.171	0.027	40.1111	0.905	0.0008	0.0064	0.1619	-0.0143	0.0102	0.0755	0.013	0.007
TMEM161B	rs780403	5	87540806	T	G	0.255	4e-08	0.152	0.028	29.4694	0.2983	0.0069	0.0066	0.7423	-0.0035	0.0106	0.292	-0.008	0.008
MIR3660	rs141062076	5	89380784	T	C	0.022	1.1e-10	0.541	0.084	41.4797	0.1542	0.0299	0.021	0.6612	0.0149	0.034	0.0003	-0.093	0.026
NREP	rs255899	5	111096426	C	G	0.815	1.5e-09	0.188	0.031	36.7784	0.7156	-0.0026	0.0072	0.4267	0.0097	0.0122	0.247	-0.01	0.009
CEP120	rs13156484	5	122653399	A	G	0.472	4.7e-18	0.211	0.024	77.2934	0.1421	-0.0084	0.0057	0.0009482	-0.0305	0.0092	0.00191	0.021	0.007
SLC27A6	rs1603409	5	128144854	A	G	0.198	8.5e-12	0.207	0.03	47.61	0.004351	-0.0203	0.0071	0.8174	-0.0026	0.0114	7.89e-08	0.045	0.008
WNT8A	rs2040862	5	137419989	C	T	0.821	2.4e-31	0.366	0.031	139.392	3.589e-05	0.0317	0.0077	0.02856	0.0262	0.012	1.08e-35	-0.108	0.009
WNT8A	rs6889412	5	137431957	T	C	0.171	2.5e-16	0.263	0.032	67.5479	0.08394	-0.0131	0.0076	0.3292	-0.0118	0.0121	8.53e-14	0.067	0.009
NRG2	rs2436389	5	139416265	A	C	0.603	7.6e-10	0.151	0.025	36.4816	0.2882	-0.0065	0.0061	0.06134	-0.0181	0.0097	0.708	0.003	0.007
230ACVR2A	rs12187598	5	142402669	C	T	0.714	4.1e-14	0.202	0.027	55.9726	0.3751	-0.0055	0.0062	0.8144	-0.0024	0.0103	0.000378	0.027	0.008
NR3C1	rs258748	5	142656454	G	C	0.164	6.4e-14	0.244	0.032	58.1406	0.3468	0.0075	0.008	0.2878	0.0137	0.0129	3.21e-14	0.068	0.009
HTR4	rs35885165	5	147896161	G	A	0.651	1.9e-09	0.151	0.025	36.4816	0.6525	0.0027	0.006	0.01045	0.0246	0.0096	0.0257	-0.016	0.007
BNIP1	rs255299	5	172586272	T	C	0.595	6.5e-15	0.191	0.024	63.3351	0.0001071	0.0222	0.0057	0.3557	0.0089	0.0096	4.94e-05	-0.028	0.007
NKX2-5	rs10071514	5	172669771	A	G	0.716	1.2e-25	0.281	0.027	108.314	0.003206	0.0185	0.0063	0.005246	0.0288	0.0103	1.38e-21	-0.072	0.008
CPEB4	rs359432	5	173289668	T	C	0.156	1.7e-10	0.212	0.033	41.2709	0.4187	0.0062	0.0076	0.9099	0.0015	0.0129	0.000212	-0.034	0.009
SIMC1	rs13160463	5	175706261	A	C	0.604	2.8e-10	0.155	0.025	38.44	0.3585	0.0054	0.0059	0.7871	-0.0027	0.01	0.247	0.008	0.007
DSP	rs72825054	6	7538279	C	G	0.098	2.5e-27	0.443	0.041	116.745	0.2508	0.0117	0.0102	0.7539	-0.0052	0.0165	0.743	0.004	0.012
NBAT1	rs6915322	6	22136160	C	T	0.553	3.7e-11	0.16	0.024	44.4444	0.4345	0.0044	0.0057	0.3191	0.009	0.0091	0.425	-0.005	0.007
SCGN	rs9467558	6	25675368	T	C	0.574	3.4e-11	0.161	0.024	45.0017	0.1414	0.0083	0.0056	0.7092	0.0033	0.009	0.516	-0.004	0.007
HIST1H2BC	rs115740542	6	26123502	C	T	0.073	3.7e-13	0.337	0.046	53.6716	0.0346	0.0256	0.0121	0.28	-0.0215	0.0199	0.102	0.022	0.014
GPX6	rs2394149	6	28665934	A	G	0.511	7.8e-13	0.172	0.024	51.3611	0.5223	-0.0037	0.0058	NA	NA	NA	0.885	-0.001	0.007
GPX6	rs3094576	6	29516242	C	A	0.868	2.4e-06	0.167	0.035	22.7665	0.6962	-0.0029	0.0075	NA	NA	NA	0.499	0.007	0.011
HLA-DRB5	rs9262170	6	30727888	T	C	0.966	8.4e-09	0.383	0.067	32.6774	0.5829	-0.0084	0.0152	NA	NA	NA	0.319	-0.021	0.021
HLA-DRB5	rs9267664	6	31868075	G	C	0.968	4.4e-09	0.399	0.068	34.4293	0.8084	-0.0035	0.0143	NA	NA	NA	0.0016	0.066	0.021
LEMD2	rs12173787	6	33735471	G	C	0.446	1.4e-12	0.171	0.024	50.7656	0.3661	0.0052	0.0057	0.9225	-0.0009	0.0093	0.653	-0.003	0.007
54ACTN27	rs16894959	6	34825662	T	C	0.86	4.9e-17	0.29	0.035	68.6531	8.468e-11	-0.0475	0.0073	0.4843	-0.0092	0.0132	0.301	0.01	0.01
CDKN1A	rs3829964	6	36644498	T	C	0.529	0.005	0.068	0.024	8.02778	1.736e-05	0.0243	0.0057	0.03503	0.0195	0.0092	0.00663	-0.018	0.007
CPNE5	rs112724337	6	36788179	G	A	0.219	3.5e-12	0.202	0.029	48.5184	0.5936	-0.0037	0.0069	0.7974	0.0029	0.0114	0.481	-0.006	0.008
PPIL1	rs236349	6	36820565	G	A	0.661	3.6e-31	0.296	0.025	140.186	0.04835	0.0116	0.0059	0.3638	-0.0089	0.0098	0.0801	-0.012	0.007
PPIL1	rs236346	6	36832103	C	T	0.1	1.4e-17	0.345	0.04	74.3906	0.9522	0.0006	0.0094	0.814	-0.0035	0.0148	0.942	-0.001	0.011
TFEB	rs9471627	6	41658112	C	G	0.459	1.5e-15	0.192	0.024	64	0.3205	0.0056	0.0057	0.9878	0.0001	0.0092	0.66	-0.003	0.007
2BCAT12	rs2185798	6	41773576	G	C	0.52	1.3e-11	0.162	0.024	45.5625	0.9324	-0.0005	0.0056	0.8816	-0.0014	0.0091	0.028	-0.015	0.007
CLIC5	rs6458480	6	45955183	A	T	0.422	4.9e-09	0.143	0.024	35.5017	0.001117	-0.0186	0.0057	0.8792	-0.0014	0.0093	0.0558	0.013	0.007
PKHD1	rs13205180	6	51832494	T	C	0.492	6.3e-11	0.157	0.024	42.7934	8.029e-05	0.0224	0.0057	0.2273	0.0111	0.0092	0.0645	-0.012	0.007
MLIP	rs9395908	6	54019101	A	C	0.641	8.5e-15	0.194	0.025	60.2176	0.08023	-0.0102	0.0058	0.05894	-0.0179	0.0095	0.977	0	0.007
TINAG	rs3756808	6	54171624	T	C	0.616	1.2e-10	0.159	0.025	40.4496	0.3043	-0.0059	0.0057	0.9714	-0.0003	0.0094	0.527	0.004	0.007
FILIP1	rs9359123	6	76164729	T	G	0.144	1.7e-09	0.207	0.034	37.0666	0.1505	-0.0111	0.0078	0.2598	0.0141	0.0125	0.0996	0.015	0.009
PREP	rs55759324	6	105755869	A	C	0.057	1.8e-15	0.417	0.052	64.3081	0.1048	-0.0181	0.0112	0.5019	0.0134	0.0199	0.262	0.016	0.014
GJA1	rs9387951	6	121712642	G	C	0.694	3e-49	0.387	0.026	221.552	0.1815	0.0082	0.0061	0.4569	-0.0076	0.0102	8.13e-05	-0.029	0.007
GJA1	rs151269014	6	121716211	T	C	0.013	5.9e-39	1.412	0.108	170.931	0.5078	0.0133	0.0201	0.8621	-0.0059	0.0339	0.00456	0.067	0.024
GJA1	rs112387830	6	121777942	G	A	0.531	3.6e-64	0.407	0.024	287.585	0.01357	0.014	0.0057	0.5086	-0.0063	0.0095	1.69e-05	-0.029	0.007
GJA1	rs4946572	6	121809450	G	A	0.335	9e-09	0.147	0.026	31.966	0.03253	0.0126	0.0059	0.6993	-0.0037	0.0095	0.549	-0.004	0.007
GJA1	rs12215552	6	121824415	T	C	0.216	4.9e-05	0.119	0.029	16.8383	0.4848	-0.0049	0.0069	0.1755	-0.0152	0.0112	0.021	0.019	0.008
GJA1	rs4385349	6	121900624	T	G	0.697	1.9e-22	0.255	0.026	96.1908	0.8444	0.0013	0.0065	0.8712	0.0021	0.0132	0.0233	0.018	0.008
GJA1	rs2091624	6	122101755	C	G	0.098	1.7e-139	1.015	0.04	643.891	0.7056	-0.0034	0.0089	0.1201	-0.0232	0.0149	1.67e-10	0.07	0.011
HSF2	rs147340884	6	122288671	C	T	0.97	0.42	0.057	0.072	0.626736	0.993	-0.0002	0.0184	0.5408	0.0187	0.0305	0.421	-0.017	0.022
HSF2	rs72962389	6	122371234	G	A	0.121	1	0	0.037	0	0.768	0.0026	0.0088	0.1192	-0.022	0.0141	0.463	0.008	0.01
HSF2	rs12665325	6	122436546	G	A	0.33	2.1e-23	0.255	0.026	96.1908	0.5273	0.0038	0.006	0.2817	0.0104	0.0097	4.17e-14	-0.054	0.007
HSF2	rs79629874	6	122472110	G	A	0.956	1.6e-22	0.592	0.061	94.1854	0.2304	0.0182	0.0152	0.477	-0.0167	0.0236	0.000294	-0.061	0.017
HSF2	rs9401500	6	122583369	A	C	0.799	0.99	0	0.03	0	0.7672	-0.0021	0.0071	0.7158	0.0042	0.0116	0.687	0.003	0.008
TCF21	rs162185	6	134226147	C	T	0.412	9.4e-17	0.204	0.025	66.5856	2.774e-22	0.0568	0.0058	0.2946	-0.0106	0.0101	0.021	0.016	0.007
RGS17	rs3910736	6	153412476	C	T	0.691	6.6e-10	0.161	0.026	38.3447	0.4792	0.0042	0.006	0.01799	0.023	0.0097	0.994	0	0.007
ETV1	rs10224807	7	13741039	C	G	0.838	2.3e-09	0.198	0.033	36	0.668	-0.0033	0.0077	0.5469	-0.0075	0.0124	0.205	0.011	0.009
MEOX2	rs2530787	7	15906904	A	G	0.635	4.4e-10	0.157	0.025	39.4384	0.006264	0.0162	0.0059	0.8849	-0.0015	0.0103	0.3	0.007	0.007
KIAA0087	rs2158711	7	26582218	G	A	0.524	7.4e-18	0.207	0.024	74.3906	0.3946	0.005	0.0058	0.4552	-0.0068	0.0091	0.25	-0.008	0.007
JAZF1	rs864745	7	28180556	T	C	0.494	1.4e-13	0.178	0.024	55.0069	0.0001971	0.0192	0.0052	0.7359	0.0032	0.0094	0.0746	-0.012	0.007
TBX20	rs336285	7	35298564	A	G	0.32	2e-20	0.239	0.026	84.4985	0.0006489	0.0203	0.0059	0.9257	-0.0009	0.0099	0.231	0.009	0.007
LOC401324	rs1425139	7	35401216	A	T	0.623	6.1e-08	0.134	0.025	28.7296	0.09044	-0.0099	0.0059	0.542	0.0059	0.0097	0.277	-0.008	0.007
5ACTN44	rs11762008	7	44903664	G	A	0.435	1.5e-09	0.146	0.024	37.0069	0.6128	0.0029	0.0058	0.05818	0.0179	0.0094	0.0294	-0.015	0.007
MLXIPL	rs62466318	7	73042085	C	T	0.797	8e-11	0.195	0.03	42.25	0.1813	-0.0098	0.0073	0.7643	-0.0037	0.0125	0.415	-0.007	0.008
27ACVR2A	rs180259	7	93544357	G	A	0.346	2.8e-47	0.365	0.025	213.16	0.9231	0.0006	0.006	0.7582	-0.0031	0.0101	0.132	-0.011	0.007
ACTL6B	rs144029977	7	100261941	A	G	0.963	0.0028	0.191	0.064	8.90649	0.2751	-0.0192	0.0176	0.9895	-0.0004	0.0309	0.662	0.009	0.02
ZAN	rs2075671	7	100345106	G	A	0.773	8.6e-30	0.325	0.029	125.595	0.2359	-0.0083	0.007	0.3586	0.0105	0.0114	0.00599	-0.022	0.008
ZAN	rs148616591	7	100385998	C	T	0.982	1.2e-16	0.816	0.098	69.3311	NA	NA	NA	0.4843	0.0312	0.0446	0.185	-0.037	0.028
ACHE	rs13244629	7	100509253	C	A	0.183	1.9e-107	0.683	0.031	485.42	0.941	0.0006	0.0075	0.6456	0.0055	0.0119	0.0166	-0.021	0.009
MUC12	rs4729628	7	100617694	C	T	0.096	5.4e-31	0.479	0.041	136.491	0.4804	-0.0076	0.0107	0.2779	0.0191	0.0176	0.00485	-0.035	0.012
NAT16	rs143063715	7	100816219	T	C	0.017	0.33	0.094	0.097	0.939101	0.7878	0.0066	0.0246	0.1522	0.0632	0.0442	0.203	-0.038	0.03
LAMB1	rs150990106	7	107596372	A	G	0.014	6.5e-10	0.649	0.105	38.2042	0.02258	0.0638	0.028	0.03137	0.0942	0.0437	0.175	-0.039	0.029
MET	rs2299439	7	116416010	T	G	0.545	3.2e-19	0.216	0.024	81	0.8212	0.0013	0.0056	0.04723	-0.0182	0.0092	0.697	0.003	0.007
HYALP1	rs643084	7	123442702	C	T	0.606	9.8e-12	0.168	0.025	45.1584	0.724	0.0021	0.0059	0.8376	0.002	0.0095	0.119	-0.011	0.007
16ACTN250	rs6972420	7	126993530	A	T	0.277	4e-15	0.211	0.027	61.0713	0.8976	-0.0008	0.0064	0.8196	-0.0023	0.0101	0.499	0.005	0.008
MKLN1	rs35680304	7	130973495	C	T	0.401	4.5e-28	0.27	0.025	116.64	0.02523	0.013	0.0058	0.01083	0.0241	0.0094	0.368	0.006	0.007
NUP205	rs10954500	7	135324658	G	T	0.834	4.5e-09	0.19	0.032	35.2539	0.6492	-0.0034	0.0075	0.7598	-0.0038	0.0125	0.344	0.009	0.009
CHRM2	rs17409631	7	136561806	A	G	0.775	0.19	0.038	0.029	1.717	0.9739	-0.0002	0.0071	0.1999	0.0141	0.011	0.765	-0.002	0.008
CHRM2	rs1424569	7	136569416	T	C	0.463	3.1e-22	0.239	0.025	91.3936	0.4262	-0.0046	0.0058	0.8467	0.0018	0.0093	0.447	0.005	0.007
LOC349160	rs10488599	7	136589094	T	C	0.148	1.4e-37	0.434	0.034	162.938	0.9406	-0.0006	0.0075	0.2606	0.0144	0.0128	0.153	0.013	0.009
KCNH2	rs758890	7	150655643	G	A	0.664	6e-10	0.158	0.026	36.929	0.174	-0.0082	0.006	0.1196	-0.0156	0.01	9.59e-07	0.035	0.007
PRKAG2	rs4726085	7	151411932	G	A	0.278	7.7e-09	0.156	0.027	33.3827	0.06521	0.0118	0.0064	0.106	0.0173	0.0107	0.484	-0.005	0.008
155ACHE5	rs73167163	7	155533924	G	C	0.162	5.5e-09	0.193	0.033	34.2048	0.8057	-0.0022	0.009	0.7402	-0.0058	0.0175	0.962	0.001	0.011
CSMD1	rs13253935	8	4828306	C	T	0.625	3.9e-09	0.147	0.025	34.5744	0.5423	0.0037	0.006	0.1825	-0.0131	0.0098	0.433	0.005	0.007
FDFT1	rs2686187	8	11654796	G	A	0.577	0.0012	0.079	0.024	10.8351	0.5964	0.0027	0.0051	0.9711	0.0003	0.0092	0.00047	0.024	0.007
DEFB136	rs35030155	8	11799091	A	T	0.711	3.3e-08	0.147	0.027	29.642	0.3641	0.0059	0.0065	0.05449	0.0199	0.0103	2.4e-07	0.039	0.008
DLC1	rs10503442	8	13111616	T	C	0.223	8.8e-08	0.155	0.029	28.5672	0.9563	0.0004	0.0067	0.1346	0.0164	0.011	0.716	0.003	0.008
DLC1	rs118045325	8	13145524	T	A	0.046	3.1e-11	0.386	0.058	44.2913	0.0701	-0.0265	0.0146	0.523	0.014	0.0219	0.79	-0.004	0.016
ZFPM2	rs4734869	8	106512828	A	T	0.258	2e-10	0.175	0.028	39.0625	8.287e-07	-0.0312	0.0063	0.09115	-0.0178	0.0105	0.000167	0.029	0.008
TRHR	rs28499085	8	110107161	G	A	0.278	2.3e-09	0.161	0.027	35.5569	0.6154	-0.0031	0.0062	0.6691	-0.0044	0.0102	0.151	-0.011	0.007
TRIB1	rs28601761	8	126500031	C	G	0.58	7.5e-12	0.169	0.025	45.6976	4.742e-20	0.0534	0.0058	0.8875	0.0012	0.0083	0.706	-0.003	0.007
PLEC	rs11786896	8	145018354	C	T	0.949	9.9e-22	0.533	0.056	90.5896	0.3864	0.0126	0.0146	0.6746	-0.011	0.0263	1.22e-06	-0.082	0.017
PTPRD	rs2780076	9	9355243	C	A	0.356	2.5e-08	0.14	0.025	31.36	0.08677	0.01	0.0058	0.6606	-0.0042	0.0096	0.502	0.005	0.007
LINC00583	rs992457	9	13705882	T	C	0.412	2.3e-09	0.146	0.024	37.0069	0.0008483	-0.0189	0.0057	0.09213	0.016	0.0095	0.584	-0.004	0.007
3404ACTN4	rs13284733	9	14532236	G	A	0.478	9.2e-09	0.141	0.025	31.8096	0.1771	0.0078	0.0058	0.6999	-0.0036	0.0093	0.396	0.006	0.007
ACHE00	rs10123983	9	20208825	C	G	0.605	1.6e-08	0.14	0.025	31.36	0.78	-0.0016	0.0058	0.7669	0.0028	0.0094	0.000246	-0.025	0.007
SPAAR	rs10972618	9	35908313	A	C	0.669	1.6e-21	0.249	0.026	91.7175	0.6681	0.0026	0.0061	0.1595	-0.0139	0.0099	0.000847	0.024	0.007
TLE4	rs4877371	9	81654588	A	G	0.253	4.4e-14	0.21	0.028	56.25	0.1957	-0.0082	0.0064	0.9173	0.0011	0.0107	0.725	-0.003	0.008
TLE4	rs10120800	9	83196050	A	G	0.275	1.5e-09	0.163	0.027	36.4458	0.7654	0.0019	0.0062	0.3039	0.0105	0.0102	0.0573	0.014	0.007
MIR548Q	rs7873660	9	109851597	A	C	0.267	1.5e-08	0.154	0.027	32.5322	0.02346	0.0143	0.0063	0.2986	0.0108	0.0103	0.608	0.121	0.237
PHF19	rs72758135	9	123625149	T	C	0.875	4.9e-11	0.24	0.037	42.0745	0.9238	-0.0009	0.009	0.1642	-0.0198	0.0142	0.126	0.016	0.01
GAPVD1	rs10986727	9	128137615	A	G	0.433	7.3e-06	0.109	0.024	20.6267	0.1329	-0.0087	0.0058	0.8149	-0.0022	0.0093	0.749	0.002	0.007
79ADCY3	rs473426	9	128406988	C	G	0.543	7.1e-40	0.319	0.024	176.668	0.002403	-0.0171	0.0056	0.6745	-0.0038	0.0091	0.56	0.004	0.007
LMX1B	rs17292837	9	129327635	A	G	0.268	4.8e-19	0.243	0.027	81	0.5979	0.0034	0.0065	0.8762	-0.0016	0.0103	0.299	0.008	0.008
PRRC2B	rs4076428	9	134353724	T	C	0.343	7.5e-10	0.156	0.025	38.9376	0.9684	-0.0002	0.006	0.2376	0.0113	0.0095	0.857	0.001	0.007
ABO	rs507666	9	136149399	G	A	0.814	6.8e-11	0.202	0.031	42.4599	3.044e-14	0.0549	0.0072	2.395e-05	0.0538	0.0127	6.14e-05	-0.034	0.009
DBH	rs6271	9	136522274	C	T	0.926	8.4e-09	0.264	0.046	32.9376	0.00127	-0.0359	0.0112	0.4936	-0.016	0.0234	0.684	-0.006	0.015
USP6NL	rs11257127	10	11530872	G	A	0.819	2.3e-09	0.186	0.031	36	0.7707	-0.0021	0.0072	0.0165	-0.0293	0.0122	0.446	0.007	0.009
CACNB2	rs2357929	10	18643581	G	A	0.868	1.4e-10	0.229	0.036	40.4637	0.5756	0.0049	0.0087	0.1012	0.0219	0.0134	0.143	-0.014	0.01
LYZL1	rs2532771	10	29545367	G	A	0.833	1.2e-12	0.232	0.033	49.4252	0.04894	-0.0158	0.008	0.09327	0.0208	0.0124	0.353	-0.008	0.009
PTCHD3P1	rs78164454	10	29682608	T	G	0.088	5.2e-07	0.214	0.043	24.768	0.4279	-0.008	0.0101	0.04439	-0.0353	0.0176	0.601	-0.007	0.014
6CASP7	rs17695155	10	29820758	C	T	0.402	1.6e-21	0.235	0.025	88.36	0.5129	0.0038	0.0059	0.1615	-0.0135	0.0096	0.794	0.002	0.007
6CASP7	rs3006557	10	30090348	G	A	0.283	4.6e-08	0.146	0.027	29.2401	0.0286	-0.0133	0.0061	0.01179	-0.0256	0.0102	0.165	0.01	0.007
JCAD	rs10826719	10	30166547	G	A	0.412	4e-11	0.161	0.024	45.0017	0.5452	-0.0034	0.0057	0.9431	-0.0007	0.0093	0.435	0.005	0.007
MIR5100	rs74135424	10	43430835	C	A	0.095	1.4e-11	0.277	0.041	45.6449	0.02402	0.0215	0.0095	0.7171	0.0061	0.0168	0.407	0.01	0.012
NA	rs7897237	10	50507454	T	C	0.597	4.3e-10	0.154	0.025	37.9456	0.6168	0.0029	0.0058	0.6547	-0.0042	0.0095	0.322	0.007	0.007
TMEM26	rs11593659	10	63174865	A	C	0.21	7.1e-17	0.247	0.03	67.7878	0.9372	0.0005	0.0069	0.5824	0.0062	0.0113	0.0321	0.017	0.008
MYPN	rs10997951	10	69912287	A	G	0.593	2.9e-07	0.126	0.025	25.4016	0.2764	-0.0062	0.0057	0.806	-0.0023	0.0094	0.431	0.005	0.007
TET1	rs1954278	10	70363393	T	C	0.61	2.1e-10	0.157	0.025	39.4384	0.05338	-0.0113	0.0058	0.265	-0.0108	0.0097	0.0227	0.016	0.007
SYNPO2L	rs12247028	10	75410052	A	G	0.641	4.1e-10	0.16	0.026	37.8698	0.00603	0.0151	0.0055	0.6147	0.005	0.0099	4.95e-17	-0.06	0.007
KCNMA1	rs938222	10	79407613	T	C	0.536	8.9e-09	0.139	0.024	33.5434	0.4302	-0.0045	0.0057	0.4319	0.0074	0.0094	0.0134	0.016	0.007
ANKRD1	rs7906208	10	92703482	C	T	0.432	7.5e-09	0.14	0.024	34.0278	0.1509	0.0082	0.0057	0.1692	-0.0133	0.0097	0.00311	-0.02	0.007
PKD2L1	rs603424	10	102075479	A	G	0.172	1.8e-12	0.225	0.032	49.4385	7.41e-07	0.0324	0.0066	0.08733	-0.0213	0.0125	0.0365	0.019	0.009
PAX2	rs11190709	10	102552663	A	G	0.888	4e-23	0.38	0.038	100	0.2674	-0.0105	0.0095	0.02759	-0.0333	0.0151	0.181	0.015	0.011
AS3MT	rs7909286	10	104658992	A	G	0.708	3.1e-14	0.201	0.026	59.7648	0.008196	0.016	0.0061	0.01293	-0.0249	0.01	0.0378	0.015	0.007
SH3PXD2A	rs56093138	10	105617908	A	C	0.687	6.4e-12	0.179	0.026	47.3979	0.0003549	0.022	0.0062	3.385e-06	0.047	0.0101	2.82e-07	-0.037	0.007
RBM20	rs11195261	10	112429438	C	T	0.655	4.3e-11	0.169	0.026	42.25	0.5193	-0.0038	0.0059	0.0268	-0.0218	0.0098	0.173	0.01	0.007
RBM20	rs10749053	10	112576695	T	C	0.14	1.6e-10	0.222	0.035	40.2318	0.4388	0.0062	0.008	0.1433	0.0198	0.0135	1.05e-08	-0.056	0.01
TCF7L2	rs61875120	10	114753259	C	T	0.221	3.2e-10	0.183	0.029	39.8205	0.0026	-0.0207	0.0069	0.1436	-0.0169	0.0116	0.425	-0.007	0.008
CASP7	rs79250523	10	115472282	T	C	0.938	5.7e-12	0.346	0.05	47.8864	0.2997	0.0129	0.0125	0.5439	-0.0126	0.0208	0.824	0.003	0.015
FGFR2	rs7915008	10	123025225	G	A	0.758	1.1e-08	0.161	0.028	33.0625	0.9946	0	0.0066	0.7792	0.0031	0.0112	0.601	-0.004	0.008
MICAL2	rs12797256	11	12190443	G	A	0.553	3.7e-11	0.161	0.024	45.0017	0.3224	0.0057	0.0058	0.07699	0.0165	0.0093	0.0618	-0.013	0.007
SPON1	rs11023064	11	14068619	C	G	0.42	5.6e-14	0.184	0.024	58.7778	0.02022	0.0134	0.0058	0.9331	0.0008	0.0097	4.94e-05	-0.027	0.007
METTL15	rs10767749	11	28754706	G	A	0.549	2.8e-08	0.135	0.024	31.6406	0.6055	-0.0029	0.0057	0.6788	0.0039	0.0095	0.0905	-0.011	0.007
WT1	rs11031734	11	32367735	G	A	0.753	8.4e-11	0.183	0.028	42.7156	4.083e-05	0.0283	0.0069	0.4991	0.0074	0.011	0.416	-0.006	0.008
HSD17B12	rs9804429	11	43749588	A	T	0.23	6.2e-12	0.197	0.029	46.1463	0.4804	-0.0043	0.006	0.3956	-0.0091	0.0107	0.748	0.003	0.008
TP53I11	rs34206025	11	44975552	T	C	0.338	2.6e-26	0.271	0.026	108.641	0.4651	0.0045	0.0062	0.01376	-0.0244	0.0099	0.588	0.004	0.007
FADS2	rs174574	11	61600342	A	C	0.352	8.3e-45	0.354	0.025	200.506	0.003598	-0.0161	0.0055	0.02938	-0.0212	0.0097	0.0671	0.013	0.007
GANAB	rs3017188	11	62403623	T	C	0.594	2.9e-09	0.146	0.025	34.1056	0.1586	0.0083	0.0059	0.4634	0.0069	0.0094	0.0637	-0.013	0.007
SSSCA1-AS1	rs1346	11	65337251	A	T	0.8	4.5e-13	0.218	0.03	52.8044	0.7304	-0.0025	0.0072	0.01171	-0.0292	0.0116	0.034	-0.018	0.009
PGM2L1	rs479968	11	74038274	G	C	0.365	2.3e-09	0.15	0.025	36	0.6787	0.0024	0.0059	0.0004556	0.0349	0.01	0.00847	-0.018	0.007
NARS2	rs7927131	11	78203182	T	C	0.177	2.6e-10	0.201	0.032	39.4541	0.01416	-0.0175	0.0071	0.1155	0.019	0.0121	0.079	-0.015	0.009
CNTN5	rs11220339	11	99405690	G	A	0.311	3.4e-08	0.144	0.026	30.6746	0.9316	0.0005	0.0062	0.6011	0.0054	0.0103	0.858	-0.001	0.007
YAP1	rs10895282	11	102119884	G	A	0.326	1.2e-11	0.175	0.026	45.3033	0.03636	0.013	0.0062	0.2445	0.0118	0.0102	0.0366	0.015	0.007
NCAM1	rs72995793	11	112648312	C	T	0.803	3.7e-08	0.167	0.03	30.9878	0.2496	0.0084	0.0073	0.5503	0.0072	0.012	0.0594	-0.017	0.009
CLMP	rs11219015	11	123008115	G	A	0.759	4e-10	0.176	0.028	39.5102	0.8737	-0.0011	0.0067	0.5239	0.007	0.0109	0.0322	-0.017	0.008
KCNJ5	rs2846700	11	128768938	C	T	0.188	7.6e-32	0.361	0.031	135.61	0.9273	0.0007	0.0073	0.7702	0.0036	0.0122	0.00226	-0.026	0.009
KCNJ5	rs2846698	11	128770474	A	G	0.276	0.0014	0.086	0.027	10.1454	0.504	0.0043	0.0065	0.6491	0.0049	0.0108	0.00222	-0.023	0.008
KCNJ5	rs7102584	11	128782012	C	G	0.018	2.4e-19	0.823	0.092	80.0247	0.2785	0.0243	0.0224	0.834	0.0068	0.0325	0.00455	0.069	0.024
ARHGAP32	rs681408	11	128876612	A	T	0.142	0.00018	0.129	0.035	13.5845	0.4232	0.0065	0.0082	0.1305	0.0205	0.0135	0.0717	-0.017	0.01
CACNA1C	rs11062107	12	2187041	A	G	0.826	6.8e-55	0.5	0.032	244.141	0.5559	0.0044	0.0074	0.6146	-0.0063	0.0125	0.00126	0.028	0.009
CACNA1C	rs61539622	12	2500761	G	A	0.91	2.7e-09	0.25	0.042	35.4308	0.04998	0.0191	0.0098	0.9279	0.0014	0.0156	0.715	0.004	0.011
CACNA1C	rs2239116	12	2647138	G	T	0.707	6.1e-09	0.154	0.027	32.5322	0.1997	-0.0079	0.0062	0.01297	0.0255	0.0103	0.542	0.005	0.007
PARP11	rs16930966	12	4078026	T	C	0.867	4e-08	0.195	0.036	29.3403	0.798	0.0021	0.0083	0.2925	-0.0141	0.0134	0.257	-0.011	0.01
PDE3A	rs2044315	12	20470009	A	G	0.76	3.9e-23	0.279	0.028	99.287	0.1951	0.0086	0.0066	0.2434	0.0126	0.0108	0.599	0.004	0.008
LINC00477	rs4963772	12	24758480	G	A	0.849	5.4e-99	0.708	0.034	433.619	0.8115	-0.0019	0.0078	0.3461	0.0123	0.013	8.59e-25	0.098	0.01
BCAT1	rs4963814	12	25007495	G	T	0.209	2.2e-09	0.177	0.03	34.81	0.003474	-0.02	0.0068	0.2802	-0.012	0.0112	0.628	0.004	0.008
SSPN	rs58747679	12	26348304	C	T	0.296	8.8e-15	0.205	0.026	62.1672	0.3533	0.0057	0.0061	0.7496	-0.0031	0.0099	1.4e-11	-0.049	0.007
KLHL42	rs17801400	12	27952620	T	G	0.598	0.00027	0.09	0.025	12.96	0.4701	-0.0043	0.0059	0.02373	0.0223	0.0098	0.634	0.003	0.007
KLHL42	rs1050288	12	27955296	C	T	0.662	1.2e-22	0.251	0.026	93.1967	0.7761	0.0017	0.0061	0.01058	0.0273	0.0107	0.0243	-0.016	0.007
SYT10	rs1822887	12	33353930	A	G	0.489	4.2e-29	0.27	0.024	126.562	0.2821	-0.0062	0.0058	0.4879	-0.0065	0.0093	0.144	0.01	0.007
SYT10	rs6488162	12	33593127	T	C	0.442	9.2e-84	0.473	0.024	388.418	0.6688	-0.0025	0.0059	0.09445	-0.0153	0.0091	0.00329	0.02	0.007
SYT10	rs10772096	12	33732869	G	A	0.381	7.6e-68	0.432	0.025	298.598	0.3933	0.0049	0.0058	0.05455	0.0198	0.0103	0.0492	-0.013	0.007
ALG10B	rs11495468	12	38024633	T	C	0.37	2.9e-29	0.281	0.025	126.338	0.5835	-0.0035	0.0064	0.02815	-0.0247	0.0113	0.693	0.003	0.008
ALG10B	rs71461448	12	38542595	A	T	0.105	0.0014	0.126	0.039	10.4379	0.1774	0.0143	0.0106	0.4042	-0.016	0.0192	0.374	0.012	0.013
ALG10B	rs75329320	12	38644950	G	A	0.973	6.2e-08	0.399	0.074	29.0725	0.002728	0.0606	0.0202	0.5227	0.0277	0.0433	0.0952	-0.044	0.026
TUBA1C	rs12309994	12	49603147	A	G	0.683	1.5e-08	0.147	0.026	31.966	0.6485	0.0028	0.0061	0.8599	-0.0018	0.0101	0.397	-0.006	0.007
HSD17B6	rs7305851	12	57189027	G	T	0.389	9.1e-09	0.144	0.025	33.1776	0.195	-0.0076	0.0058	0.8811	-0.0014	0.0096	0.00105	0.023	0.007
RASSF3	rs1147102	12	64975377	T	C	0.573	3.5e-32	0.288	0.024	144	0.7753	-0.0016	0.0057	0.7894	0.0025	0.0095	0.00836	0.018	0.007
HMGA2	rs10878349	12	66327632	G	A	0.513	5.2e-15	0.189	0.024	62.0156	0.04252	-0.0116	0.0057	0.1705	-0.0126	0.0092	0.00558	-0.019	0.007
PPFIA2	rs12816430	12	82182544	C	G	0.772	4.9e-14	0.217	0.029	55.9917	0.002698	-0.021	0.007	0.8216	-0.0025	0.0112	0.399	-0.071	0.085
IGF1	rs5742666	12	102823519	T	C	0.754	3.7e-08	0.154	0.028	30.25	0.953	0.0004	0.0065	0.4306	0.0084	0.0107	0.0131	0.019	0.008
RFX4	rs7958469	12	107052620	G	A	0.637	3e-08	0.139	0.025	30.9136	0.4199	-0.0047	0.0058	NA	NA	NA	8.53e-05	0.028	0.007
4ACTN2	rs3026445	12	110723203	T	C	0.635	3e-20	0.23	0.025	84.64	0.5466	0.0032	0.0054	0.9792	0.0002	0.0095	0.0242	-0.016	0.007
ANAPC7	rs28555214	12	110829036	C	A	0.695	0.95	0.002	0.026	0.00591716	0.7796	-0.0017	0.0061	0.1033	-0.0161	0.0099	0.00987	-0.019	0.007
ATXN2	rs10774625	12	111910219	A	G	0.494	9.6e-11	0.156	0.024	42.25	1.844e-24	0.0555	0.0054	1.486e-10	0.0612	0.0096	0.559	-0.004	0.007
TBX5-AS1	rs933740	12	114863208	C	T	0.452	1e-08	0.138	0.024	33.0625	0.3742	0.0051	0.0058	0.2892	-0.0098	0.0092	0.39	0.006	0.007
MED13L	rs708811	12	116239754	T	C	0.455	1.3e-12	0.171	0.024	50.7656	0.03292	0.0121	0.0057	0.6541	-0.0043	0.0095	0.191	0.009	0.007
FLT3	rs2504235	13	28612886	G	A	0.637	1.2e-08	0.143	0.025	32.7184	0.9192	-0.0006	0.0059	0.4626	-0.0069	0.0094	0.952	0	0.007
FOXO1	rs9532564	13	41160579	G	C	0.206	3.1e-09	0.177	0.03	34.81	0.2245	-0.0086	0.0071	0.4417	-0.0087	0.0114	0.000568	-0.029	0.008
33ACTN262	rs9564463	13	69019321	A	T	0.521	1.9e-11	0.163	0.024	46.1267	0.1607	-0.008	0.0057	0.006744	-0.0252	0.0093	0.147	-0.01	0.007
6ACTN2	rs7983621	13	73730549	T	C	0.539	1.3e-09	0.147	0.024	37.5156	0.4269	0.0046	0.0057	0.8718	0.0015	0.0094	0.841	0.001	0.007
FARP1	rs9554446	13	98859019	T	A	0.909	3.6e-08	0.232	0.042	30.5125	1.08e-06	-0.0434	0.0089	0.8326	-0.0035	0.0165	0.342	0.011	0.012
FAM155A	rs11069675	13	107788584	G	A	0.626	1.2e-08	0.142	0.025	32.2624	0.7729	-0.0017	0.0059	0.5096	-0.0064	0.0098	0.612	-0.003	0.006
ARHGEF40	rs12889267	14	21542766	G	A	0.167	5e-56	0.508	0.032	252.016	0.03146	-0.017	0.0079	0.886	0.0019	0.0129	0.0365	-0.019	0.009
CHD8	rs7148741	14	21892165	A	G	0.758	6.5e-06	0.127	0.028	20.5727	0.6181	0.003	0.006	0.2373	0.0131	0.0111	0.923	-0.001	0.008
AJUBA	rs61737805	14	23444084	T	C	0.081	3.8e-06	0.204	0.044	21.4959	0.01214	-0.0294	0.0117	0.6119	-0.0097	0.0191	0.813	0.003	0.013
ACIN1	rs45608732	14	23537082	G	A	0.989	0.096	0.201	0.121	2.75944	0.7459	0.0097	0.0299	0.8034	0.0135	0.0541	0.219	-0.051	0.042
SLC7A8	rs6572981	14	23599252	A	G	0.21	0.11	0.048	0.03	2.56	0.6794	-0.0029	0.007	0.2078	-0.0143	0.0114	0.111	-0.013	0.008
IL25	rs8003073	14	23841393	T	C	0.098	5.7e-36	0.506	0.04	160.023	0.7114	0.0037	0.0099	0.9033	-0.002	0.0165	0.00786	-0.031	0.012
MYH6	rs365990	14	23861811	G	A	0.37	1e-200	0.789	0.025	996.034	0.9391	0.0005	0.006	0.3401	0.0091	0.0095	4.56e-10	0.043	0.007
MYH6	rs434273	14	23872666	C	T	0.763	2.9e-47	0.418	0.029	207.757	0.8185	-0.0016	0.0069	0.9283	0.001	0.011	0.000114	0.031	0.008
MYH7	rs1951154	14	23897466	G	A	0.709	1.2e-64	0.455	0.027	283.985	0.5433	-0.0039	0.0064	0.3961	0.0086	0.0101	0.0297	0.016	0.007
MYH7	rs3729992	14	23902974	A	C	0.074	1.7e-10	0.296	0.046	41.4064	0.2364	-0.0129	0.0109	0.9482	0.0012	0.0187	0.602	-0.007	0.014
MYH7	rs117526881	14	23908895	G	C	0.987	7.1e-36	1.33	0.106	157.431	0.5558	0.0157	0.0267	0.1589	-0.0683	0.0485	0.16	0.047	0.033
NGDN	rs76130552	14	23938159	C	A	0.03	6.8e-05	0.282	0.071	15.7754	0.6915	-0.0072	0.0183	0.2624	-0.0365	0.0326	0.162	0.031	0.022
DHRS2	rs4982789	14	24181585	C	T	0.891	0.58	0.021	0.039	0.289941	0.9926	0.0001	0.0092	0.3082	-0.0147	0.0145	0.191	0.014	0.011
DHRS2	rs148241360	14	24228283	T	C	0.986	0.17	0.149	0.109	1.86861	NA	NA	NA	0.9302	-0.0058	0.0667	0.976	-0.001	0.037
DHRS4-AS1	rs10139382	14	24300497	T	C	0.085	0.021	0.1	0.043	5.40833	0.7782	0.0026	0.0092	0.03898	0.0337	0.0163	0.254	0.013	0.011
NYNRIN	rs4981514	14	24891010	C	T	0.907	6.6e-13	0.299	0.042	50.6808	0.08596	-0.017	0.0099	0.04897	0.0326	0.0165	0.0835	-0.021	0.012
KHNYN	rs10146358	14	24899473	C	G	0.083	1.3e-10	0.281	0.044	40.7856	0.2244	-0.0134	0.011	0.3594	-0.0174	0.019	0.136	0.02	0.013
NID2	rs3920038	14	52535648	G	T	0.121	8.7e-13	0.264	0.037	50.9102	0.9265	-0.0008	0.0087	0.746	0.0044	0.0136	0.0765	-0.018	0.01
WDHD1	rs67395322	14	55485150	G	T	0.667	1.3e-08	0.147	0.026	31.966	0.2643	0.0068	0.0061	0.5938	0.0053	0.0099	0.867	-0.001	0.007
FLT34	rs1262234	14	64411744	T	C	0.435	6.8e-10	0.15	0.024	39.0625	0.3366	0.0054	0.0056	0.5321	0.0059	0.0094	0.211	0.008	0.007
RGS6	rs10483838	14	72468497	C	T	0.956	3.6e-09	0.351	0.059	35.3924	0.6122	-0.0063	0.0125	0.1837	0.0301	0.0226	0.272	0.018	0.016
RGS6	rs10150490	14	72489001	C	G	0.18	0.0021	0.099	0.032	9.57129	0.572	0.0044	0.0078	0.895	0.0017	0.0126	0.748	-0.003	0.009
RGS6	rs2238215	14	72730038	T	G	0.528	0.035	0.051	0.024	4.51562	0.7442	0.0018	0.0057	0.7766	-0.0026	0.0091	0.252	0.008	0.007
RGS6	rs10137579	14	72846021	A	G	0.385	8.8e-28	0.272	0.025	118.374	0.6822	-0.0024	0.0059	0.2984	-0.0098	0.0095	0.0259	0.015	0.007
RGS6	rs17180489	14	72885471	G	C	0.854	2.6e-76	0.629	0.034	342.25	0.8394	0.0019	0.0092	0.002936	0.0547	0.0184	0.115	-0.017	0.011
RGS6	rs12587929	14	72960859	T	G	0.644	0.0096	0.067	0.026	6.64053	0.713	-0.0022	0.0061	0.1498	0.0144	0.01	0.141	0.011	0.007
ADCK1	rs2364748	14	78378375	C	A	0.457	8.8e-14	0.18	0.024	56.25	0.2073	0.0071	0.0056	0.03272	0.0197	0.0092	0.443	0.005	0.007
CDH11RGS60	rs12889354	14	85794251	G	C	0.715	3.1e-60	0.437	0.027	261.96	0.2983	-0.0067	0.0064	0.2873	0.0109	0.0103	0.000169	-0.028	0.007
FOXN3	rs79538549	14	89874953	T	C	0.176	1.4e-08	0.179	0.032	31.29	0.582	-0.0042	0.0077	0.7619	0.0037	0.0121	0.811	0.002	0.009
DGLUCY	rs8016343	14	91589233	C	G	0.663	2.1e-14	0.195	0.025	60.84	0.001773	-0.0189	0.0061	0.1829	-0.013	0.0098	0.352	-0.007	0.007
PRIMA1	rs4900191	14	94183085	G	A	0.447	6.9e-09	0.141	0.024	34.5156	0.2368	0.0068	0.0058	0.5807	0.0052	0.0094	0.0244	-0.015	0.007
WDR20	rs1190587	14	102608093	T	C	0.123	3.1e-09	0.217	0.037	34.3966	0.1998	0.0109	0.0085	0.748	0.0045	0.014	0.0195	-0.025	0.011
USP3	rs77912104	15	63818732	G	A	0.158	1.2e-12	0.235	0.033	50.7117	0.01078	-0.0198	0.0078	0.08571	-0.0212	0.0123	1.91e-05	0.038	0.009
NEO1	rs8039418	15	73441432	C	T	0.55	2.9e-46	0.346	0.024	207.84	0.009595	-0.0147	0.0057	0.8709	0.0015	0.0093	0.00141	-0.021	0.007
HCN4	rs7172808	15	73663632	A	G	0.842	1.8e-73	0.598	0.033	328.378	0.3198	0.0078	0.0078	0.6599	-0.0055	0.0126	6.38e-35	0.11	0.009
TBC1D21	rs66610605	15	74144368	T	C	0.107	0.00052	0.136	0.039	12.1604	0.01237	0.024	0.0096	0.67	0.0066	0.0154	0.0082	0.029	0.011
TM6SF1	rs28711295	15	83768944	A	T	0.57	4.5e-11	0.161	0.024	45.0017	0.01153	-0.0146	0.0058	0.6462	-0.0043	0.0093	0.537	0.004	0.007
LOC440311	rs12906962	15	95312071	C	T	0.319	1.3e-35	0.324	0.026	155.29	0.09129	-0.0103	0.0061	0.9124	0.0011	0.0099	0.33	0.007	0.007
SYNM	rs12440758	15	99644115	A	G	0.253	3.2e-09	0.165	0.028	34.7258	0.3047	-0.0066	0.0064	0.9319	-0.001	0.0114	0.97	0	0.008
RAB40C	rs4984902	16	655262	T	G	0.786	4.6e-08	0.161	0.029	30.8216	0.9512	0.0004	0.0068	0.8822	0.0016	0.0109	0.251	0.009	0.008
CRAMP1	rs8047180	16	1684327	A	G	0.919	3.1e-08	0.245	0.044	31.0046	0.007844	-0.0266	0.01	0.5309	-0.0109	0.0174	0.00117	0.04	0.012
PKD1	rs11861948	16	2163562	G	A	0.099	7.8e-09	0.234	0.041	32.5735	0.07174	0.0184	0.0102	0.02034	0.0404	0.0174	0.00991	-0.032	0.012
SRL	rs889807	16	4258173	T	C	0.488	2.6e-14	0.184	0.024	58.7778	0.003262	0.0149	0.0051	0.5819	0.0051	0.0092	0.000283	-0.024	0.007
TFAP4	rs72766557	16	4352550	G	A	0.753	1.1e-11	0.191	0.028	46.5319	0.7039	0.0026	0.0068	0.03267	0.0234	0.0109	0.0167	-0.019	0.008
RBFOX1	rs7206016	16	6913083	C	G	0.265	1.5e-09	0.165	0.027	37.3457	0.7652	0.0019	0.0065	NA	NA	NA	0.745	-0.003	0.008
RBFOX1	rs56179902	16	7466907	A	G	0.358	1.6e-08	0.142	0.025	32.2624	0.02946	-0.013	0.006	0.341	0.0094	0.0099	0.406	0.006	0.007
TEKT5	rs149916746	16	10720806	T	C	0.062	2.3e-12	0.353	0.05	49.8436	0.08583	-0.0204	0.0119	0.4502	-0.0155	0.0206	0.0601	0.028	0.015
TEKT5	rs2111218	16	10763466	C	A	0.433	1e-13	0.181	0.024	56.8767	0.0895	0.0097	0.0057	0.1597	0.013	0.0092	0.0367	-0.014	0.007
PDXDC1	rs4985124	16	15125441	G	T	0.297	1.8e-12	0.186	0.026	51.1775	0.2833	-0.006	0.0056	0.622	-0.0052	0.0106	0.614	0.004	0.007
MYH11	rs3915425	16	15912544	C	T	0.318	2.2e-38	0.336	0.026	167.006	2.488e-06	0.0286	0.0061	0.1312	-0.015	0.01	5.43e-06	-0.033	0.007
ABCC1	rs246215	16	16110253	T	C	0.163	9.2e-16	0.262	0.033	63.034	0.4664	-0.0053	0.0072	0.7098	-0.0048	0.0128	0.0121	-0.023	0.009
GPR139	rs7203942	16	20008417	G	A	0.741	4.5e-18	0.238	0.028	72.25	0.001201	-0.0204	0.0063	0.9361	0.0008	0.0104	0.264	0.008	0.007
MOSMO	rs72784941	16	22098662	C	T	0.069	1.3e-08	0.273	0.048	32.3477	0.6255	0.0062	0.0128	0.8717	0.0038	0.0236	0.684	0.006	0.014
FBRS	rs8048448	16	30692208	C	T	0.259	3e-11	0.183	0.028	42.7156	0.05606	0.0122	0.0064	0.5815	-0.0057	0.0104	0.669	0.003	0.008
RBL2	rs8049033	16	53513055	T	C	0.534	7.8e-20	0.22	0.024	84.0278	0.3307	0.0055	0.0056	0.7127	0.0034	0.0092	0.843	-0.001	0.007
FTO	rs11646715	16	53824007	G	A	0.477	9.3e-10	0.148	0.024	38.0278	0.0006675	0.0194	0.0057	0.7322	-0.0033	0.0095	7.57e-06	-0.03	0.007
CDH11	rs1424003	16	64827484	T	G	0.853	9.7e-07	0.168	0.034	24.4152	0.1176	-0.013	0.0083	0.7338	0.0045	0.0132	0.814	0.002	0.01
CDH11	rs9924120	16	64898157	C	T	0.574	1.9e-19	0.219	0.024	83.2656	0.4689	-0.0041	0.0057	0.6928	0.0037	0.0093	0.00187	-0.021	0.007
LINC00ACVR2A2	rs876972	16	65283836	C	T	0.429	1.4e-39	0.32	0.024	177.778	0.06697	0.0104	0.0057	0.2485	0.0106	0.0092	0.00223	-0.021	0.007
TK2	rs28171	16	66571421	T	C	0.144	2.6e-08	0.191	0.034	31.558	0.8265	0.0018	0.0083	0.7552	0.0041	0.013	0.732	-0.003	0.01
CDH16	rs11860435	16	66940748	C	T	0.074	9.1e-21	0.432	0.046	88.1966	0.6407	-0.0047	0.01	0.09848	0.0275	0.0166	0.431	0.01	0.012
FHOD1	rs8050731	16	67281662	G	A	0.963	4.6e-07	0.322	0.064	25.3135	0.02632	0.0301	0.0135	0.7497	0.0081	0.0253	0.686	0.007	0.018
TPPP3	rs149533496	16	67422053	A	C	0.98	0.00018	0.324	0.086	14.1936	0.4999	0.0151	0.0224	0.5685	0.0218	0.0383	0.251	0.031	0.027
ENO3	rs238238	17	4856376	G	A	0.704	5.8e-10	0.163	0.026	39.3033	0.08602	0.0103	0.006	0.3153	0.0102	0.0102	0.0666	-0.013	0.007
MAP2K4	rs4614769	17	12155901	A	G	0.51	1.3e-08	0.143	0.025	32.7184	0.9367	-0.0005	0.006	0.02984	-0.0211	0.0097	0.00707	0.019	0.007
FADS20	rs77427040	17	14733494	G	T	0.078	0.0077	0.122	0.046	7.03403	0.9646	0.0005	0.0114	0.1679	0.026	0.0188	0.148	-0.02	0.014
PMP22	rs1804193	17	15134006	T	C	0.075	7e-30	0.519	0.046	127.297	0.6723	0.0048	0.0113	0.3083	0.0185	0.0182	0.000482	0.047	0.014
TEKT3	rs79121763	17	15195279	C	T	0.909	2.4e-20	0.391	0.042	86.6672	0.5196	-0.007	0.0108	0.8291	0.0041	0.0192	0.0136	-0.033	0.013
TEKT3	rs230969	17	15268480	A	T	0.659	0.27	0.028	0.025	1.2544	0.3354	-0.0058	0.0061	0.7098	-0.0037	0.01	0.782	-0.002	0.007
2CASP740	rs2906990	17	15337339	G	A	0.906	8.3e-07	0.203	0.041	24.5146	0.8155	0.002	0.0086	0.1884	0.02	0.0152	0.0629	-0.021	0.011
TVP23C-CDRT4	rs36097878	17	15397244	T	C	0.81	3.9e-10	0.193	0.031	38.7607	0.8174	-0.0017	0.0073	0.7708	0.0033	0.0115	0.438	0.006	0.008
SREBF1	rs12941356	17	17716531	A	G	0.41	5.6e-21	0.232	0.025	86.1184	3.007e-06	0.0278	0.0059	0.006342	0.0254	0.0093	0.498	-0.005	0.007
AKAP10	rs1638525	17	19848594	C	G	0.396	2.2e-08	0.138	0.025	30.4704	0.4315	-0.0045	0.0058	0.5403	0.0058	0.0094	0.296	-0.007	0.007
MLLT6	rs3760148	17	36860927	T	G	0.193	5.3e-14	0.23	0.031	55.0468	0.5654	0.0042	0.0074	0.04581	0.0241	0.0121	0.521	-0.006	0.009
WNT3	rs7225002	17	44189067	A	G	0.586	2.6e-14	0.187	0.024	60.7101	0.005925	-0.0164	0.006	NA	NA	NA	0.0125	0.018	0.007
TANC2	rs618945	17	60993596	T	C	0.902	6.7e-10	0.251	0.041	37.4783	0.7423	0.0029	0.0088	0.5921	-0.0075	0.014	0.972	0	0.01
APOH	rs7214731	17	64212366	T	C	0.279	7.6e-10	0.165	0.027	37.3457	0.1739	0.0084	0.0062	0.5953	-0.0055	0.0103	0.628	-0.004	0.007
SDK2	rs8080240	17	71625869	A	G	0.651	1.5e-06	0.121	0.025	23.4256	0.03554	-0.0123	0.0059	0.4006	0.0081	0.0096	0.614	-0.004	0.007
SDK2	rs62063639	17	71635704	T	C	0.938	2.7e-10	0.315	0.05	39.69	0.7237	0.0042	0.0119	0.03709	-0.0421	0.0202	0.136	0.022	0.015
UNC13D	rs3744010	17	73840243	G	A	0.755	4.7e-09	0.164	0.028	34.3061	0.0001683	-0.0249	0.0066	0.7676	0.0031	0.0106	0.707	-0.003	0.008
MXRA7	rs2286590	17	74683666	A	G	0.439	2.9e-22	0.236	0.024	96.6944	0.0001555	0.0216	0.0057	0.6055	-0.0048	0.0092	0.916	-0.001	0.007
BAHCC1	rs67316991	17	79378224	C	T	0.647	1.3e-11	0.173	0.026	44.2737	0.1197	-0.0102	0.0066	0.8685	-0.0019	0.0113	0.648	-0.003	0.007
MYL12A	rs1662343	18	3251994	A	G	0.87	8.5e-09	0.206	0.036	32.7438	0.4264	-0.0064	0.0081	0.6324	0.0065	0.0136	0.787	-0.003	0.01
SPIRE1	rs12955490	18	12542101	G	A	0.475	1.9e-12	0.17	0.024	50.1736	0.8991	0.0007	0.0056	0.9911	0.0001	0.0092	0.123	0.01	0.007
CTAGE1	rs28820387	18	20094918	G	T	0.051	8e-19	0.485	0.055	77.7603	0.6715	0.0053	0.0125	0.1782	0.0275	0.0204	0.13	-0.023	0.015
CDH2	rs2067772	18	25710412	C	A	0.307	3.2e-07	0.134	0.026	26.5621	0.9202	0.0006	0.0064	0.8614	-0.0017	0.0099	0.292	-0.008	0.007
CDH2	rs12455124	18	25765493	T	G	0.778	7.6e-20	0.264	0.029	82.8728	0.9034	-0.0008	0.0069	0.1256	-0.0175	0.0114	0.574	-0.005	0.008
CDH2	rs138449192	18	25903795	A	T	0.023	2.3e-07	0.431	0.083	26.9649	0.7348	0.0076	0.0224	0.6413	0.0185	0.0398	0.17	-0.035	0.026
CDH2	rs7243687	18	26152164	T	C	0.94	1.3e-13	0.377	0.051	54.644	0.4343	-0.0088	0.0112	0.1597	0.0279	0.0198	0.834	0.003	0.014
CDH2	rs118139936	18	26211543	G	A	0.04	9.9e-08	0.329	0.062	28.1584	0.7391	-0.0054	0.0162	0.3933	0.0243	0.0284	0.023	-0.047	0.021
CDH2	rs16945150	18	26265364	A	T	0.44	8.4e-08	0.131	0.024	29.7934	0.6017	-0.003	0.0057	0.72	-0.0033	0.0093	0.108	0.011	0.007
GAREM1	rs1458858	18	30005527	G	A	0.856	2.4e-10	0.217	0.034	40.7344	0.4013	-0.0064	0.0077	0.4177	0.0106	0.013	0.194	0.012	0.009
FHOD3	rs480906	18	33905313	A	G	0.248	5.5e-06	0.127	0.028	20.5727	0.9866	-0.0001	0.0065	0.3178	0.0107	0.0107	0.332	-0.007	0.008
FHOD3	rs2172945	18	34202084	G	A	0.16	8.1e-24	0.331	0.033	100.607	0.6153	-0.004	0.008	0.4518	-0.01	0.0133	0.103	0.015	0.009
FHOD3	rs61735998	18	34289285	G	T	0.975	1e-28	0.858	0.077	124.163	0.1663	0.028	0.0202	0.3707	0.0292	0.0326	0.19	0.03	0.023
TCF4	rs61043970	18	52881622	G	T	0.334	1.6e-08	0.145	0.026	31.1021	0.079	-0.0106	0.0061	0.06536	0.0178	0.0097	0.348	-0.007	0.007
CDH19	rs540533	18	64227107	A	G	0.851	4.2e-08	0.186	0.034	29.9273	0.6701	0.0033	0.0077	0.9707	-0.0005	0.0127	0.684	-0.004	0.009
STK11	rs1978727	19	1208399	C	T	0.677	1.2e-09	0.157	0.026	36.463	0.3407	-0.0064	0.0067	0.3332	-0.0121	0.0125	0.542	-0.005	0.008
KDM4B	rs11670830	19	5085485	G	A	0.651	5.7e-13	0.183	0.025	53.5824	0.123	-0.0093	0.006	0.6225	0.005	0.0101	0.000943	0.024	0.007
KANK2	rs7257816	19	11274445	G	A	0.675	2.7e-15	0.204	0.026	61.5621	0.0001652	0.0227	0.006	0.2003	0.0125	0.0098	0.0921	0.012	0.007
PLVAP	rs2162889	19	17464411	A	G	0.723	3.4e-12	0.187	0.027	47.9684	0.6504	-0.0029	0.0063	0.7305	-0.0037	0.0107	0.165	0.011	0.008
10CACNA1C	rs12986417	19	30109533	A	G	0.358	1.6e-11	0.17	0.025	46.24	0.07482	-0.0109	0.0061	0.1128	-0.0157	0.0099	0.00552	0.02	0.007
THAP8	rs112370160	19	36533933	T	C	0.103	1.2e-12	0.282	0.04	49.7025	0.03181	0.0199	0.0093	0.02966	-0.0338	0.0155	0.000773	0.038	0.011
ACTN4	rs3786837	19	39172042	G	C	0.53	3.2e-21	0.229	0.024	91.0434	0.01108	-0.0147	0.0058	0.09129	0.0157	0.0093	0.0464	-0.014	0.007
ACP7	rs400078	19	39567447	T	C	0.404	8.5e-09	0.142	0.025	32.2624	0.9193	-0.0006	0.0058	0.1148	-0.0158	0.01	0.00894	0.018	0.007
AKT2	rs1991823	19	40780325	A	G	0.635	4.4e-18	0.217	0.025	75.3424	0.1447	0.0085	0.0058	0.4545	0.0071	0.0095	0.424	0.006	0.007
APOE	rs7412	19	45412079	T	C	0.081	1.1e-08	0.253	0.044	33.0625	2.135e-35	-0.1368	0.011	0.02318	-0.0428	0.0189	0.536	0.008	0.013
ZC3H4	rs11671304	19	47564643	C	T	0.329	4.9e-08	0.141	0.026	29.4098	0.02261	0.0142	0.0062	0.7283	-0.0038	0.0109	0.742	-0.002	0.007
FUT2	rs281377	19	49206603	C	T	0.567	2.1e-07	0.127	0.024	28.0017	0.00442	-0.0165	0.0058	0.05465	-0.0183	0.0095	0.824	-0.002	0.007
TRPM4	rs3760662	19	49660889	A	G	0.552	4e-11	0.161	0.024	45.0017	0.01418	0.0145	0.0059	0.4915	-0.0067	0.0098	0.354	0.007	0.008
NKX2-2	rs4462845	20	21498864	G	C	0.293	4.7e-10	0.166	0.027	37.7997	0.9295	-0.0006	0.0063	0.7032	-0.0039	0.0102	0.0153	0.018	0.007
229ACTN4	rs59604901	20	25444618	T	C	0.935	1.1e-14	0.376	0.049	58.8821	0.3269	0.0121	0.0124	0.4022	0.0168	0.02	0.45	0.011	0.014
MYH7B	rs36003887	20	33589107	G	A	0.82	1.6e-09	0.189	0.031	37.1707	0.007428	0.0191	0.0071	0.06222	0.0214	0.0115	0.324	0.009	0.009
TGM2	rs45498400	20	36777506	C	T	0.961	1.8e-19	0.587	0.065	81.5548	0.273	0.0194	0.0177	0.3956	0.0275	0.0324	0.588	-0.011	0.021
KIAA1755	rs6123471	20	36840156	T	C	0.532	7e-145	0.619	0.024	665.21	0.4626	0.0041	0.0056	0.01104	-0.0231	0.0091	1.89e-06	0.032	0.007
KIAA1755	rs1205422	20	36897286	G	A	0.761	3.7e-34	0.365	0.03	148.028	0.2996	-0.0079	0.0076	0.000164	0.0501	0.0133	0.000319	-0.032	0.009
BPI	rs6127776	20	36960600	C	T	0.319	7.8e-05	0.104	0.026	16	0.06504	-0.0117	0.0063	0.1168	-0.0159	0.0101	0.75	-0.002	0.007
ZHX3	rs17265513	20	39832628	C	T	0.199	9.5e-10	0.185	0.03	38.0278	0.09011	0.0116	0.0068	0.528	0.0076	0.012	0.328	-0.008	0.009
FITM2	rs148377517	20	42939693	T	C	0.015	1.2e-12	0.696	0.098	50.439	0.4672	-0.0192	0.0263	0.4616	-0.0381	0.0517	0.000514	0.118	0.034
KCNB1	rs9636516	20	48007200	A	G	0.355	1.8e-08	0.143	0.025	32.7184	0.02418	0.0134	0.0059	0.6784	0.0039	0.0095	0.462	0.005	0.007
GNAS	rs185799410	20	57466093	G	T	0.974	5.2e-14	0.577	0.077	56.1526	0.04724	0.0397	0.02	0.8972	-0.0053	0.0411	0.975	-0.001	0.025
12ACTN226	rs6143053	20	61173047	A	G	0.23	2e-15	0.229	0.029	62.3555	0.01795	-0.0161	0.0068	0.1877	-0.016	0.0121	3.3e-05	0.034	0.008
MYT1	rs8117229	20	62846027	G	A	0.148	3e-10	0.214	0.034	39.6159	0.8754	-0.0013	0.008	0.4983	0.01	0.0147	0.619	0.005	0.01
10050RBBP5	rs6517770	21	18787189	G	A	0.879	6.8e-11	0.243	0.037	43.1329	0.006022	0.0235	0.0085	0.8404	0.0028	0.0139	0.031	-0.022	0.01
CXADR	rs2824341	21	18915218	A	G	0.19	1.5e-12	0.219	0.031	49.9074	0.2941	-0.0074	0.007	0.1567	-0.0176	0.0124	0.0234	0.019	0.009
LINC00649	rs11088268	21	35363759	G	T	0.129	5.6e-16	0.292	0.036	65.7901	0.8354	-0.0017	0.0083	0.3013	-0.0138	0.0134	0.113	0.016	0.01
MN1	rs2283847	22	28181399	C	T	0.447	8.5e-23	0.245	0.025	96.04	0.2408	-0.007	0.006	0.4022	0.0082	0.0098	0.018	-0.017	0.007
SUN2	rs138709	22	39139216	C	G	0.705	1.2e-32	0.315	0.026	146.783	0.02449	0.0137	0.0061	0.3069	-0.0103	0.0101	0.0732	0.013	0.007
Displayed are the beta estimates and SEs used to weight them in our MR analysis.
AA, Alternate Allele; ACM, all-cause mortality; AF, atrial fibrillation; BETA, Effect size in beats per minute; BP, Base Pair; CHR, Chromosome; CAD, coronary artery disease; EA, Effect allele; F, F-statistics; GWAS, genome-wide association study; HR, heart rate; IS, ischemic stroke; P, P-value; SE, Standard Error; SNV, Single-nucleotide variant
Weak genetic variants (F < 10) are indicated in bold and were not used as instruments.
Palindromic genetic variants with intermediate frequencies (close to 0.5) are indicated in yellow and were not used as instruments to avoid harmonisation errors.
