# Supplementary material for: No Clinically Relevant Effect of Heart Rate Increase and Heart Rate Recovery During Exercise on Cardiovascular Disease: A Mendelian Randomization Analysis
Source: Front Genet. 2021 Feb 18;12:569323. doi: 10.3389/fgene.2021.569323 (PMC7931909; doi:10.3389/fgene.2021.569323)
Supplement: Supplementary file 7 [file Table_5.xlsx]

## Sheet: ST5
Supplementary Table 5: Disease definitions for CV risk in UK Biobank and ICD10 codes.
CV risk prediction	UK Biobank ICD10 code
Acute ischaemic heart disease, unspecified	I24.9
Acute myocardial infarction	I21
Acute myocardial infarction, unspecified	I21.9
Acute sub-endocardial myocardial infarction	I21.4
Acute transmural myocardial infarction of anterior wall	I21.0
Acute transmural myocardial infarction of inferior wall	I21.1
Acute transmural myocardial infarction of other sites	I21.2
Acute transmural myocardial infarction of unspecified site	I21.3
Aneurysm of heart	I25.3
Atherosclerosis
Atherosclerosis of aorta	I70.0
Atherosclerotic cardiovascular disease, so described	I25.0
Atherosclerotic heart disease	I25.1
Atrial fibrillation and atrial flutter, unspecified	I48.9
Cardiac arrest	I46
Cardiac arrest with successful resuscitation	I46.0
Cardiac arrest, unspecified	I46.9
Cardiac arrhythmia, unspecified	I49.9
Cardiomegaly	I51.7
Cardiomyopathy, unspecified	I42.9
Cardiovascular disease
Cardiovascular disease, unspecified	I51.6
Chronic ischaemic heart disease	I25
Chronic ischaemic heart disease, unspecified	I25.9
Congestive heart failure	I50.0
Congestive Heart Failure
Coronary artery aneurysm	I25.4
Coronary Artery Disease
Coronary Heart Disease
Dilated cardiomyopathy	I42.0
Generalised and unspecified atherosclerosis	I70.9
Heart Attack
Heart disease, unspecified	I51.9
Heart failure	I50
Heart failure, unspecified	I50.9
Hypertension (most common)
Intracardiac thrombosis, not elsewhere classified	I51.3
Ischaemic cardiomyopathy	I25.5
Ischemic cardiomyopathy	I25.5
Left ventricular failure	I50.1
Myocardial Infarction
Old myocardial infarction	I25.2
Other acute ischaemic heart diseases	I24
Other forms of acute ischaemic heart disease	I24.8
Other forms of chronic ischaemic heart disease	I25.8
Other ill-defined heart diseases	I51.8
Other specified cardiac arrhythmias	I49.8
Paroxysmal atrial fibrillation	I48.0
Paroxysmal tachycardia, unspecified	I47.9
Re-entry ventricular arrhythmia	I47.0
Silent myocardial ischaemia	I25.6
Stroke
Stroke, not specified as haemorrhage or infarction	I64
Subsequent myocardial infarction	I22
Subsequent myocardial infarction of anterior wall	I22.0
Subsequent myocardial infarction of inferior wall	I22.1
Subsequent myocardial infarction of other sites	I22.8
Subsequent myocardial infarction of unspecified site	I22.9
Sudden cardiac death, so described	I46.1
Vascular dementia
Ventricular fibrillation and flutter	I49.0
Ventricular tachycardia	I47.2
