# Supplementary material for: No Clinically Relevant Effect of Heart Rate Increase and Heart Rate Recovery During Exercise on Cardiovascular Disease: A Mendelian Randomization Analysis
Source: Front Genet. 2021 Feb 18;12:569323. doi: 10.3389/fgene.2021.569323 (PMC7931909; doi:10.3389/fgene.2021.569323)
Supplement: Supplementary file 9 [file Table_7.xlsx]

## Sheet: ST7
Supplementary Table 7a: Multivariable Mendelian Randomization when adjusting for HRI and HRR.
	CV			ACM			CAD			IS			AF
	Estimate	SE	P	Estimate	SE	P	Estimate	SE	P	Estimate	SE	P	Estimate	SE	P
HRI	0.000903083	0.000416	0.0477651	-0.000508135	0.000317747	0.132098	0.0103132	0.00399	0.021608	-0.00420664	0.00888412	0.634817	0.0088644	0.0192809	0.652754
HRR	0.000300342	0.000389482	0.462445	0.000638666	0.000303404	0.0538328	0.00995412	0.00380977	0.0204615	0.00604906	0.0088949	0.490934	0.00699017	0.0183435	0.70887
Supplementary Table 7b: Multivariable Mendelian Randomization when adjusting for HRI, HRR and resting HR.
	CV			ACM			CAD			IS			AF
	Estimate	SE	P	Estimate	SE	P	Estimate	SE	P	Estimate	SE	P	Estimate	SE	P
HRI	0.000440457	0.000310987	0.16537	-0.000276309	0.000282572	0.931591	0.000125886	0.00297777	0.966299	0.00261438	0.00373573	0.48442	0.00122468	0.00557379	0.826193
HRR	0.000541532	0.000318561	0.0971123	0.00011263	0.000289469	0.489843	-0.00328354	0.00320136	0.305636	-0.00351345	0.00343266	0.306645	0.00478396	0.00515638	0.354048
Resting HR	0.000297774	0.000214343	0.179307	6.3305e-05	0.000194766	0.837057	-0.00346605	0.00214225	0.106423	-0.00265592	0.00224792	0.238074	-0.00156957	0.00335863	0.640507
Supplementary Table 7c: Multivariable Mendelian Randomization when adjusting for resting HR, BMI and diabetes.
	AF
	Estimate	SE	P
Resting HR	-0.013	0.003	8.38e-05
BMI	0.263	0.049	8.8e-08
Diabetes	0.013	0.021	0.539
ACM, all-cause mortality; AF, atrial fibrillation; BMI, body mass index; CAD, coronary artery disease; CV, cardiovascular events; HR, heart rate; HRI, heart rate increase; HRR, heart rate recovery; IS, ischemic stroke; SE, standard error.
Nominally significant (P < 0.05) causal associations are indicated in bold.
